# Supplementary material for: Universal cryogenic transfer of liquid metal particles in polymers for wafer-scale stretchable integrated electronics
Source: Nat Commun. 2026 Feb 26;17:3248. doi: 10.1038/s41467-026-70101-2 (PMC13061968; doi:10.1038/s41467-026-70101-2)
Supplement: Supplementary file 6 — Source data [file 41467_2026_70101_MOESM6_ESM.xlsx]

## Sheet: Figure 2C
Position	Roughness average (µm)	yEr±
1	248.652	311.961
2	305.531	381.807
3	273.646	344.65
4	377.661	463.029
5	450.273	538.003
6	438.342	545.257
7	320.047	409.809
8	396.675	503.97
9	356.492	448.07
10	462.689	585.576

## Sheet: Figure 2D
Before etching	After etching
0.41633	0.76452
0.33947	0.54688
0.43265	0.40404
0.49034	0.30928
0.63044	0.55556
0.76087	0.41176
0.28289	0.4146
0.49034	0.67538
0.63044	0.49952
0.64898	1.0989
	0.7947
	0.35962
	1.2158
	0.89686
	0.65844
	1.38408
	1.46788
	0.75382

## Sheet: Figure 2F
Thickness (µm)	Position (µm)
3.9839	0
7.96781	4
11.9517	8
15.9356	7
19.9195	5
23.9034	5
27.8873	5
31.8712	4
35.8551	1
39.839	0
43.8229	0
47.8068	1
51.7907	2
55.7746	7
59.7585	8
63.7424	10
67.7264	5
71.7103	5
75.6942	1
79.6781	0
83.662	0
87.6459	0
91.6298	4
95.6137	5
99.5976	4
103.581	2
107.565	4
111.549	1
115.533	0
119.517	0
123.501	0
127.485	0
131.469	0
135.453	1
139.437	16
143.421	44
147.404	110
151.388	188
155.372	221
159.356	226
163.34	226
167.324	226
171.308	226
175.292	226
179.276	226
183.26	226
187.243	226
191.227	226
195.211	226
199.195	226
203.179	226
207.163	226
211.147	226
215.131	226
219.115	226
223.099	226
227.082	221
231.066	200
235.05	139
239.034	63
243.018	27
247.002	20
250.986	17
254.97	8
258.954	2
262.938	0
266.922	0
270.905	0
274.889	0
278.873	0
282.857	0
286.841	0
290.825	0
294.809	0
298.793	0
302.777	2
306.761	4
310.744	1
314.728	0
318.712	0
322.696	0
326.68	0
330.664	0
334.648	0
338.632	0
342.616	0
346.6	0
350.583	0
354.567	3
358.551	4
362.535	2
366.519	0
370.503	0
374.487	0
378.471	0
382.455	0
386.439	0
390.423	0
394.406	2
398.39	3
402.374	0
406.358	0
410.342	0
414.326	0
418.31	0
422.294	0
426.278	0
430.262	0
434.245	0
438.229	0
442.213	2
446.197	0
450.181	0
454.165	0
458.149	0
462.133	0
466.117	0
470.101	0
474.084	0
478.068	0
482.052	0
486.036	0
490.02	0
494.004	0
497.988	1
501.972	0
505.956	0
509.94	9
513.924	44
517.907	121
521.891	187
525.875	209
529.859	226
533.843	226
537.827	226
541.811	226
545.795	226
549.779	226
553.763	226
557.746	226
561.73	226
565.714	226
569.698	226
573.682	226
577.666	226
581.65	226
585.634	226
589.618	226
593.602	226
597.585	201
601.569	170
605.553	93
609.537	24
613.521	0
617.505	0
621.489	0
625.473	0
629.457	0
633.441	1
637.424	0
641.408	0
645.392	0
649.376	1
653.36	0
657.344	0
661.328	0
665.312	0
669.296	0
673.28	0
677.264	0
681.247	0
685.231	1
689.215	0
693.199	2
697.183	3
701.167	3
705.151	0
709.135	0
713.119	0
717.103	0
721.086	0
725.07	0
729.054	0
733.038	0
737.022	0
741.006	0
744.99	2
748.974	0
752.958	0
756.942	0
760.925	0
764.909	0
768.893	0
772.877	0
776.861	0
780.845	1
784.829	0
788.813	0
792.797	0
796.781	0
800.765	0
804.748	0
808.732	4
812.716	7
816.7	4
820.684	0
824.668	0
828.652	0
832.636	0
836.62	0
840.604	8
844.587	92
848.571	171
852.555	226
856.539	226
860.523	226
864.507	226
868.491	226
872.475	226
876.459	226
880.443	226
884.427	226
888.41	226
892.394	226
896.378	226
900.362	226
904.346	226
908.33	226
912.314	226
916.298	226
920.282	226
924.266	226
928.249	191
932.233	146
936.217	69
940.201	19
944.185	8
948.169	5
952.153	3
956.137	0
960.121	0
964.105	1
968.088	0
972.072	1
976.056	3
980.04	1
984.024	0
988.008	0
991.992	3
995.976	10
999.96	12
1003.94	8

## Sheet: Figure 3B
Temperature	Binding energy	Binding energy
	eV/atom	eV/atom
	Ga2O3/Si	Ga2O3/Ga
298 K	-0.05868	-0.000150084
77 K	-0.05877	-0.0592

## Sheet: Figure 3C
Displacement (mm)	Adhesion force (N)	Displacement (mm)	Adhesion force (N)
0	0.02	0	0
0	0.02	0.1	-0.24
0	0	0.19	-0.36
0	0	0.279	-0.38
0	0.02	0.368	-0.46
0	0	0.457	-0.52
0	0.02	0.546	-0.6
0	0	0.635	-0.66
0	0	0.724	-0.72
0	0	0.814	-0.78
0	0.02	0.903	-0.84
0	0	0.992	-0.9
0	0.02	1.081	-0.96
0	0	1.171	-1.02
0	0	1.26	-1.06
0	0	1.349	-1.1
0	0	1.439	-1.16
0	0	1.528	-1.2
0	0.02	1.618	-1.26
0	0.02	1.707	-1.3
0	0.02	1.796	-1.32
0	0.02	1.885	-1.34
0	0.02	1.975	-1.36
0	0.02	2.064	-1.34
0	0	2.154	-1.32
0	0	2.243	-1.34
0	0	2.333	-1.32
0	0	2.422	-1.32
0	0	2.512	-1.32
0	0	2.601	-1.32
0	0	2.691	-1.32
0	0	2.78	-1.32
0	0	2.869	-1.32
0	0	2.958	-1.3
0	0	3.048	-1.3
0.04	0.02	3.137	-1.3
0.1	0	3.226	-1.32
0.16	-0.02	3.315	-1.32
0.26	-0.06	3.404	-1.34
0.32	-0.12	3.494	-1.36
0.38	-0.18	3.583	-1.36
0.46	-0.22	3.673	-1.38
0.54	-0.26	3.763	-1.38
0.62	-0.28	3.852	-1.38
0.7	-0.28	3.941	-1.4
0.76	-0.24	4.031	-1.42
0.84	-0.26	4.12	-1.42
0.9	-0.28	4.21	-1.44
1	-0.28	4.299	-1.46
1.04	-0.28	4.388	-1.46
1.14	-0.3	4.478	-1.46
1.2	-0.3	4.567	-1.46
1.28	-0.32	4.656	-1.46
1.36	-0.32	4.746	-1.48
1.42	-0.34	4.836	-1.5
1.5	-0.36	4.926	-1.5
1.58	-0.36	5.015	-1.5
1.66	-0.38	5.105	-1.52
1.74	-0.42	5.195	-1.52
1.8	-0.44	5.285	-1.54
1.88	-0.48	5.374	-1.54
1.96	-0.52	5.464	-1.54
2.04	-0.56	5.554	-1.54
2.12	-0.6	5.643	-1.54
2.16	-0.64	5.732	-1.54
2.26	-0.68	5.822	-1.56
2.32	-0.78	5.911	-1.56
2.42	-0.84	6.001	-1.56
2.46	-0.88	6.09	-1.58
2.54	-0.94	6.18	-1.56
2.62	-0.96	6.269	-1.56
2.7	-1.02	6.359	-1.58
2.78	-1.26	6.448	-1.58
2.86	-1.32	6.538	-1.58
2.92	-1.38	6.627	-1.58
3	-1.42	6.717	-1.58
3.08	-1.46	6.806	-1.58
3.16	-1.5	6.895	-1.58
3.2	-1.52	6.985	-1.58
3.3	-1.5	7.074	-1.58
3.38	-1.54	7.163	-1.58
3.44	-1.58	7.252	-1.58
3.54	-1.62	7.342	-1.58
3.58	-1.66	7.431	-1.58
3.66	-1.68	7.52	-1.58
3.74	-1.7	7.61	-1.6
3.82	-1.74	7.7	-1.6
3.9	-1.76	7.789	-1.6
3.96	-1.8	7.879	-1.6
4.04	-1.84	7.968	-1.6
4.12	-1.88	8.058	-1.6
4.2	-1.9	8.147	-1.6
4.28	-1.94	8.237	-1.6
4.34	-1.98	8.326	-1.6
4.42	-2.02	8.416	-1.62
4.5	-0.16	8.506	-1.62
4.58	0	8.594	-1.62
4.62	0	8.684	-1.62
4.7	0	8.773	-1.6
4.78	0	8.862	-1.58
4.86	0	8.952	-1.58
4.94	0	9.042	-1.58
5	0	9.131	-1.58
5.08	0	9.22	-1.58
5.16	0	9.31	-1.58
5.24	0	9.399	-1.56
5.32	0	9.488	-1.58
5.4	0	9.577	-1.56
5.46	0	9.667	-1.56
5.54	0	9.756	-1.58
5.62	0	9.845	-1.58
5.66	0	9.935	-1.58
5.74	0	10.024	-1.58
5.82	0	10.114	-1.58
5.9	0	10.204	-1.58
5.98	0	10.294	-1.56
6.06	0	10.383	-1.58
6.12	0	10.472	-1.58
6.2	0	10.562	-1.58
6.28	0	10.652	-1.58
6.36	0	10.741	-1.58
6.44	0	10.831	-1.58
6.5	0	10.919	-1.56
6.58	0	11.009	-1.56
6.64	0	11.099	-1.56
6.74	0	11.188	-1.54
6.78	0	11.278	-1.54
6.88	0	11.367	-1.54
6.94	0	11.456	-1.54
7.02	0	11.546	-1.54
7.1	0	11.636	-1.54
7.16	0	11.725	-1.54
7.24	0	11.815	-1.54
7.32	0	11.904	-1.54
7.4	0	11.993	-1.54
7.48	0	12.083	-1.54
7.54	0	12.172	-1.54
7.62	0	12.262	-1.54
7.7	0	12.351	-1.54
7.78	0	12.441	-1.54
7.86	0	12.531	-1.54
7.9	0	12.62	-1.56
8	0	12.71	-1.54
8.06	0	12.799	-1.56
8.16	0	12.889	-1.56
8.2	0	12.978	-1.56
8.28	0	13.068	-1.56
8.36	0	13.157	-1.56
8.44	0	13.247	-1.56
8.52	0	13.336	-1.56
8.6	0	13.426	-1.56
8.66	0	13.515	-1.56
8.74	0	13.605	-1.56
8.82	0	13.695	-1.56
8.9	0	13.784	-1.56
8.98	0	13.873	-1.56
9.04	0	13.963	-1.56
9.12	0	14.053	-1.54
9.18667	0	14.142	-1.54
9.25667	0	14.231	-1.54
9.32667	0	14.321	-1.54
9.39667	0	14.41	-1.54
9.46667	0	14.5	-1.54
9.53667	0	14.589	-1.56
9.60667	0	14.679	-1.56
9.67667	0	14.768	-1.54
9.74667	0	14.858	-1.54
9.81667	0	14.947	-1.56
9.88667	0	15.036	-1.56
9.95667	0	15.125	-1.54
10.0267	0	15.214	-1.54
10.0967	0	15.304	-1.54
10.1667	0	15.393	-1.54
10.2367	0	15.483	-1.54
10.3067	0	15.573	-1.54
10.3767	0	15.662	-1.54
10.4467	0	15.751	-1.54
10.5167	0	15.84	-1.54
10.5867	0	15.93	-1.54
10.6567	0	16.019	-1.54
10.7267	0	16.109	-1.56
10.7967	0	16.198	-1.56
10.8667	0	16.288	-1.54
10.9367	0	16.377	-1.56
11.0067	0	16.466	-1.54
11.0767	0	16.556	-1.54
11.1467	0	16.646	-1.56
11.2167	0	16.735	-1.54
11.2867	0	16.825	-1.54
11.3567	0	16.914	-1.56
11.4267	0	17.004	-1.54
11.4967	0	17.093	-1.56
11.5667	0	17.183	-1.56
11.6367	0	17.272	-1.54
11.7067	0	17.362	-1.54
11.7767	0	17.451	-1.54
11.8467	0	17.541	-1.56
11.9167	0	17.63	-1.56
11.9867	0	17.719	-1.56
12.0567	0	17.809	-1.56
12.1267	0	17.898	-1.56
12.1967	0	17.988	-1.56
12.2667	0	18.077	-1.56
12.3367	0	18.166	-1.56
12.4067	0	18.256	-1.56
12.4767	0	18.346	-1.54
12.5467	0	18.435	-1.56
12.6167	0	18.524	-1.56
12.6867	0	18.614	-1.54
12.7567	0	18.703	-1.56
12.8267	0	18.793	-1.54
12.8967	0	18.882	-1.56
12.9667	0	18.972	-1.56
13.0367	0	19.061	-1.56
13.1067	0	19.151	-1.56
13.1767	0	19.24	-1.56
13.2467	0	19.329	-1.56
13.3167	0	19.419	-1.56
13.3867	0	19.508	-1.56
13.4567	0	19.598	-1.56
13.5267	0	19.687	-1.56
13.5967	0	19.777	-1.56
13.6667	0	19.866	-1.56
13.7367	0	19.956	-1.56
13.8067	0	20.046	-1.56
13.8767	0	20.135	-1.56
13.9467	0	20.225	-1.56
14.0167	0	20.314	-1.56
14.0867	0	20.404	-1.56
14.1567	0	20.493	-1.56
14.2267	0	20.583	-1.56
14.2967	0	20.672	-1.56
14.3667	0	20.761	-1.56
14.4367	0	20.851	-1.56
14.5067	0	20.94	-1.56
14.5767	0	21.029	-1.56
14.6467	0	21.119	-1.56
14.7167	0	21.208	-1.56
14.7867	0	21.298	-1.56
14.8567	0	21.387	-1.56
14.9267	0	21.477	-1.56
14.9967	0	21.567	-1.58
15.0667	0	21.657	-1.56
15.1367	0	21.746	-1.58
15.2067	0	21.835	-1.56
15.2767	0	21.925	-1.58
15.3467	0	22.014	-1.58
15.4167	0	22.104	-1.56
15.4867	0	22.194	-1.58
15.5567	0	22.283	-1.58
15.6267	0	22.373	-1.56
15.6967	0	22.462	-1.58
15.7667	0	22.551	-1.58
15.8367	0	22.641	-1.58
15.9067	0	22.731	-1.58
15.9767	0	22.82	-1.58
16.0467	0	22.909	-1.58
16.1167	0	22.999	-1.58
16.1867	0	23.088	-1.58
16.2567	0	23.178	-1.58
16.3267	0	23.267	-1.58
16.3967	0	23.357	-1.58
16.4667	0	23.446	-1.58
16.5367	0	23.535	-1.58
16.6067	0	23.625	-1.58
16.6767	0	23.714	-1.58
16.7467	0	23.804	-1.58
16.8167	0	23.893	-1.58
16.8867	0	23.982	-1.58
16.9567	0	24.072	-1.58
17.0267	0	24.161	-1.58
17.0967	0	24.251	-1.58
17.1667	0	24.341	-1.58
17.2367	0	24.43	-1.58
17.3067	0	24.519	-1.58
17.3767	0	24.609	-1.58
17.4467	0	24.698	-1.58
17.5167	0	24.788	-1.58
17.5867	0	24.877	-1.58
17.6567	0	24.967	-1.58
17.7267	0	25.057	-1.58
17.7967	0	25.147	-1.58
17.8667	0	25.237	-1.58
17.9367	0	25.326	-1.6
18.0067	0	25.415	-1.6
18.0767	0	25.504	-1.58
18.1467	0	25.594	-1.58
18.2167	0	25.684	-1.6
18.2867	0	25.773	-1.58
18.3567	0	25.863	-1.6
18.4267	0	25.952	-1.58
18.4967	0	26.042	-1.58
18.5667	0	26.131	-1.6
18.6367	0	26.22	-1.6
18.7067	0	26.31	-1.6
18.7767	0	26.399	-1.6
18.8467	0	26.489	-1.6
18.9167	0	26.578	-1.6
18.9867	0	26.667	-1.6
19.0567	0	26.757	-1.6
19.1267	0	26.847	-1.6
19.1967	0	26.936	-1.6
19.2667	0	27.026	-1.6
19.3367	0	27.115	-1.6
19.4067	0	27.204	-1.6
19.4767	0	27.294	-1.6
19.5467	0	27.383	-1.6
19.6167	0	27.473	-1.6
19.6867	0	27.562	-1.6
19.7567	0	27.652	-1.6
19.8267	0	27.741	-1.6
19.8967	0	27.831	-1.6
19.9667	0	27.92	-1.6
20.0367	0	28.01	-1.6
20.1067	0	28.1	-1.6
20.1767	0	28.189	-1.6
20.2467	0	28.278	-1.6
20.3167	0	28.368	-1.6
20.3867	0	28.457	-1.6
20.4567	0	28.547	-1.6
20.5267	0	28.636	-1.6
20.5967	0	28.726	-1.6
20.6667	0	28.815	-1.6
20.7367	0	28.905	-1.6
20.8067	0	28.994	-1.6
20.8767	0	29.084	-1.6
20.9467	0	29.173	-1.6
21.0167	0	29.263	-1.6
21.0867	0	29.352	-1.6
21.1567	0	29.441	-1.6
21.2267	0	29.531	-1.6
21.2967	0	29.62	-1.58
21.3667	0	29.709	-1.6
21.4367	0	29.798	-1.6
21.5067	0	29.888	-1.62
21.5767	0	29.978	-1.62
21.6467	0	30.067	-1.62
21.7167	0	30.157	-1.62
21.7867	0	30.247	-1.62
21.8567	0	30.336	-1.62
21.9267	0	30.425	-1.62
21.9967	0	30.515	-1.6
22.0667	0	30.604	-1.6
22.1367	0	30.693	-1.62
22.2067	0	30.783	-1.62
22.2767	0	30.872	-1.62
22.3467	0	30.961	-1.62
22.4167	0	31.051	-1.62
22.4867	0	31.14	-1.62
22.5567	0	31.229	-1.62
22.6267	0	31.319	-1.62
22.6967	0	31.408	-1.62
22.7667	0	31.498	-1.62
22.8367	0	31.587	-1.62
22.9067	0	31.677	-1.62
22.9767	0	31.766	-1.62
23.0467	0	31.855	-1.62
23.1167	0	31.945	-1.62
23.1867	0	32.034	-1.62
23.2567	0	32.124	-1.62
23.3267	0	32.213	-1.62
23.3967	0	32.303	-1.62
23.4667	0	32.392	-1.62
23.5367	0	32.482	-1.62
23.6067	0	32.571	-1.62
23.6767	0	32.66	-1.62
23.7467	0	32.75	-1.6
23.8167	0	32.839	-1.62
23.8867	0	32.929	-1.62
23.9567	0	33.019	-1.62
24.0267	0	33.108	-1.62
24.0967	0	33.198	-1.62
24.1667	0	33.288	-1.62
24.2367	0	33.377	-1.62
24.3067	0	33.467	-1.62
24.3767	0	33.556	-1.62
24.4467	0	33.645	-1.62
24.5167	0	33.734	-1.62
24.5867	0	33.824	-1.62
24.6567	0	33.913	-1.62
24.7267	0	34.003	-1.62
24.7967	0	34.092	-1.62
24.8667	0	34.182	-1.62
24.9367	0	34.272	-1.64
25.0067	0	34.361	-1.62
25.0767	0	34.451	-1.64
25.1467	0	34.54	-1.62
25.2167	0	34.63	-1.62
25.2867	0	34.719	-1.62
25.3567	0	34.809	-1.62
25.4267	0	34.898	-1.62
25.4967	0	34.988	-1.62
25.5667	0	35.077	-1.62
25.6367	0	35.167	-1.62
25.7067	0	35.256	-1.62
25.7767	0	35.346	-1.62
25.8467	0	35.436	-1.62
25.9167	0	35.525	-1.62
25.9867	0	35.614	-1.62
26.0567	0	35.704	-1.62
26.1267	0	35.793	-1.6
26.1967	0	35.883	-1.62
26.2667	0	35.972	-1.62
26.3367	0	36.062	-1.6
26.4067	0	36.151	-1.6
26.4767	0	36.241	-1.6
26.5467	0	36.33	-1.6
26.6167	0	36.419	-1.6
26.6867	0	36.509	-1.6
26.7567	0	36.598	-1.6
26.8267	0	36.688	-1.6
26.8967	0	36.777	-1.6
26.9667	0	36.867	-1.6
27.0367	0	36.956	-1.6
27.1067	0	37.046	-1.6
27.1767	0	37.135	-1.6
27.2467	0	37.225	-1.6
27.3167	0	37.314	-1.6
27.3867	0	37.404	-1.6
27.4567	0	37.493	-1.6
27.5267	0	37.583	-1.6
27.5967	0	37.672	-1.6
27.6667	0	37.762	-1.6
27.7367	0	37.851	-1.6
27.8067	0	37.941	-1.58
27.8767	0	38.03	-1.6
27.9467	0	38.119	-1.6
28.0167	0	38.209	-1.58
28.0867	0	38.298	-1.58
28.1567	0	38.388	-1.58
28.2267	0	38.478	-1.58
28.2967	0	38.567	-1.58
28.3667	0	38.656	-1.58
28.4367	0	38.745	-1.58
28.5067	0	38.835	-1.58
28.5767	0	38.924	-1.58
28.6467	0	39.014	-1.58
28.7167	0	39.103	-1.58
28.7867	0	39.192	-1.58
28.8567	0	39.281	-1.58
28.9267	0	39.371	-1.58
28.9967	0	39.46	-1.58
29.0667	0	39.55	-1.58
29.1367	0	39.639	-1.58
29.2067	0	39.729	-1.58
29.2767	0	39.818	-1.58
29.3467	0	39.908	-1.56
29.4167	0	39.997	-1.56
29.4867	0	40.087	-1.56
29.5567	0	40.176	-1.56
29.6267	0	40.266	-1.56
29.6967	0	40.355	-1.54
29.7667	0	40.445	-1.54
29.8367	0	40.534	-1.54
29.9067	0	40.623	-1.54
29.9767	0	40.713	-1.54
30.0467	0	40.803	-1.54
30.1167	0	40.892	-1.54
30.1867	0	40.982	-1.54
30.2567	0	41.071	-1.54
30.3267	0	41.161	-1.54
30.3967	0	41.25	-1.54
30.4667	0	41.339	-1.54
30.5367	0	41.428	-1.54
30.6067	0	41.517	-1.54
30.6767	0	41.607	-1.54
30.7467	0	41.696	-1.54
30.8167	0	41.785	-1.54
30.8867	0	41.875	-1.54
30.9567	0	41.965	-1.54
31.0267	0	42.054	-1.54
31.0967	0	42.143	-1.54
31.1667	0	42.233	-1.54
31.2367	0	42.322	-1.54
31.3067	0	42.412	-1.54
31.3767	0	42.501	-1.54
31.4467	0	42.591	-1.54
31.5167	0	42.68	-1.54
31.5867	0	42.77	-1.54
31.6567	0	42.859	-1.54
31.7267	0	42.948	-1.54
31.7967	0	43.038	-1.54
31.8667	0	43.128	-1.54
31.9367	0	43.217	-1.54
32.0067	0	43.307	-1.54
32.0767	0	43.396	-1.54
32.1467	0	43.486	-1.54
32.2167	0	43.575	-1.54
32.2867	0	43.665	-1.54
32.3567	0	43.754	-1.52
32.4267	0	43.844	-1.52
32.4967	0	43.933	-1.52
32.5667	0	44.023	-1.52
32.6367	0	44.112	-1.52
32.7067	0	44.201	-1.54
32.7767	0	44.291	-1.54
32.8467	0	44.38	-1.52
32.9167	0	44.47	-1.52
32.9867	0	44.56	-1.52
33.0567	0	44.649	-1.52
33.1267	0	44.739	-1.52
33.1967	0	44.828	-1.52
33.2667	0	44.917	-1.52
33.3367	0	45.007	-1.52
33.4067	0	45.096	-1.52
33.4767	0	45.186	-1.5
33.5467	0	45.275	-1.5
33.6167	0	45.365	-1.5
33.6867	0	45.454	-1.5
33.7567	0	45.544	-1.5
33.8267	0	45.633	-1.5
33.8967	0	45.723	-1.5
33.9667	0	45.813	-1.5
34.0367	0	45.902	-1.5
34.1067	0	45.991	-1.5
34.1767	0	46.081	-1.5
34.2467	0	46.17	-1.5
34.3167	0	46.26	-1.5
34.3867	0	46.349	-1.5
34.4567	0	46.439	-1.5
34.5267	0	46.529	-1.5
34.5967	0	46.619	-1.5
34.6667	0	46.708	-1.5
34.7367	0	46.797	-1.5
34.8067	0	46.886	-1.5
34.8767	0	46.975	-1.5
34.9467	0	47.065	-1.5
35.0167	0	47.155	-1.5
35.0867	0	47.244	-1.5
35.1567	0	47.333	-1.5
35.2267	0	47.423	-1.5
35.2967	0	47.512	-1.5
35.3667	0	47.601	-1.5
35.4367	0	47.691	-1.5
35.5067	0	47.78	-1.5
35.5767	0	47.87	-1.5
35.6467	0	47.959	-1.5
35.7167	0	48.049	-1.5
35.7867	0	48.138	-1.5
35.8567	0	48.227	-1.5
35.9267	0	48.317	-1.5
35.9967	0	48.406	-1.5
36.0667	0	48.495	-1.5
36.1367	0	48.584	-1.5
36.2067	0	48.674	-1.5
36.2767	0	48.764	-1.5
36.3467	0	48.853	-1.5
36.4167	0	48.943	-1.5
36.4867	0	49.033	-1.5
36.5567	0	49.122	-1.5
36.6267	0	49.211	-1.5
36.6967	0	49.301	-1.5
36.7667	0	49.39	-1.5
36.8367	0	49.48	-1.52
36.9067	0	49.57	-1.52
36.9767	0	49.659	-1.52
37.0467	0	49.749	-1.52
37.1167	0	49.838	-1.54
37.1867	0	49.928	-1.54
37.2567	0	50.017	-1.54
37.3267	0	50.107	-1.54
37.3967	0	50.196	-1.54
37.4667	0	50.286	-1.54
37.5367	0	50.375	-1.54
37.6067	0	50.464	-1.54
37.6767	0	50.553	-1.56
37.7467	0	50.642	-1.56
37.8167	0	50.732	-1.56
37.8867	0	50.822	-1.56
37.9567	0	50.911	-1.56
38.0267	0	51	-1.56
38.0967	0	51.089	-1.56
38.1667	0	51.178	-1.58
38.2367	0	51.268	-1.58
38.3067	0	51.358	-1.58
38.3767	0	51.447	-1.58
38.4467	0	51.537	-1.58
38.5167	0	51.626	-1.58
38.5867	0	51.716	-1.58
38.6567	0	51.805	-1.58
38.7267	0	51.895	-1.58
38.7967	0	51.984	-1.58
38.8667	0	52.074	-1.58
38.9367	0	52.164	-1.58
39.0067	0	52.253	-1.6
39.0767	0	52.342	-1.6
39.1467	0	52.432	-1.6
39.2167	0	52.522	-1.6
39.2867	0	52.612	-1.6
39.3567	0	52.702	-1.62
39.4267	0	52.791	-1.62
39.4967	0	52.881	-1.62
39.5667	0	52.97	-1.62
39.6367	0	53.059	-1.62
39.7067	0	53.148	-1.62
39.7767	0	53.238	-1.62
39.8467	0	53.327	-1.62
39.9167	0	53.416	-1.62
39.9867	0	53.506	-1.64
40.0567	0	53.595	-1.64
40.1267	0	53.685	-1.64
40.1967	0	53.774	-1.66
40.2667	0	53.864	-1.64
40.3367	0	53.954	-1.66
40.4067	0	54.044	-1.66
40.4767	0	54.133	-1.66
40.5467	0	54.222	-1.66
40.6167	0	54.311	-1.66
40.6867	0	54.4	-1.68
40.7567	0	54.49	-1.68
40.8267	0	54.58	-1.68
40.8967	0	54.669	-1.68
40.9667	0	54.759	-1.68
41.0367	0	54.848	-1.7
41.1067	0	54.938	-1.68
41.1767	0	55.027	-1.7
41.2467	0	55.116	-1.7
41.3167	0	55.206	-1.7
41.3867	0	55.295	-1.7
41.4567	0	55.384	-1.7
41.5267	0	55.474	-1.7
41.5967	0	55.563	-1.72
41.6667	0	55.652	-1.72
41.7367	0	55.742	-1.74
41.8067	0	55.832	-1.74
41.8767	0	55.921	-1.74
41.9467	0	56.01	-1.72
42.0167	0	56.1	-1.72
42.0867	0	56.19	-1.74
42.1567	0	56.279	-1.74
42.2267	0	56.368	-1.74
42.2967	0	56.458	-1.76
42.3667	0	56.547	-1.74
42.4367	0	56.637	-1.76
42.5067	0	56.726	-1.76
42.5767	0	56.815	-1.76
42.6467	0	56.905	-1.76
42.7167	0	56.995	-1.76
42.7867	0	57.084	-1.78
42.8567	0	57.174	-1.78
42.9267	0	57.263	-1.78
42.9967	0	57.353	-1.78
43.0667	0	57.442	-1.78
43.1367	0	57.531	-1.78
43.2067	0	57.621	-1.78
43.2767	0	57.71	-1.8
43.3467	0	57.8	-1.8
43.4167	0	57.889	-1.8
43.4867	0	57.979	-1.8
43.5567	0	58.068	-1.82
43.6267	0	58.157	-1.82
43.6967	0	58.247	-1.82
43.7667	0	58.336	-1.82
43.8367	0	58.426	-1.82
43.9067	0	58.516	-1.82
43.9767	0	58.605	-1.82
44.0467	0	58.694	-1.82
44.1167	0	58.784	-1.82
44.1867	0	58.874	-1.84
44.2567	0	58.963	-1.84
44.3267	0	59.053	-1.84
44.3967	0	59.142	-1.84
44.4667	0	59.232	-1.82
44.5367	0	59.322	-1.84
44.6067	0	59.411	-1.82
44.6767	0	59.5	-1.82
44.7467	0	59.589	-1.8
44.8167	0	59.678	-1.8
44.8867	0	59.767	-1.8
44.9567	0	59.857	-1.8
45.0267	0	59.947	-1.8
45.0967	0	60.036	-1.78
45.1667	0	60.126	-1.78
45.2367	0	60.215	-1.78
45.3067	0	60.305	-1.78
45.3767	0	60.394	-1.78
45.4467	0	60.484	-1.78
45.5167	0	60.573	-1.78
45.5867	0	60.663	-1.78
45.6567	0	60.753	-1.78
45.7267	0	60.842	-1.76
45.7967	0	60.932	-1.78
45.8667	0	61.021	-1.78
45.9367	0	61.111	-1.76
46.0067	0	61.2	-1.76
46.0767	0	61.29	-1.76
46.1467	0	61.38	-1.76
46.2167	0	61.469	-1.76
46.2867	0	61.559	-1.76
46.3567	0	61.649	-1.76
46.4267	0	61.739	-1.76
46.4967	0	61.828	-1.76
46.5667	0	61.917	-1.74
46.6367	0	62.007	-1.74
46.7067	0	62.097	-1.74
46.7767	0	62.186	-1.74
46.8467	0	62.275	-1.74
46.9167	0	62.365	-1.74
46.9867	0	62.455	-1.74
47.0567	0	62.544	-1.74
47.1267	0	62.634	-1.74
47.1967	0	62.723	-1.72
47.2667	0	62.813	-1.72
47.3367	0	62.902	-1.74
47.4067	0	62.991	-1.72
47.4767	0	63.081	-1.72
47.5467	0	63.17	-1.72
47.6167	0	63.259	-1.72
47.6867	0	63.349	-1.72
47.7567	0	63.438	-1.72
47.8267	0	63.528	-1.72
47.8967	0	63.617	-1.72
47.9667	0	63.707	-1.72
48.0367	0	63.797	-1.72
48.1067	0	63.886	-1.72
48.1767	0	63.976	-1.72
48.2467	0	64.065	-1.72
48.3167	0	64.154	-1.72
48.3867	0	64.244	-1.72
48.4567	0	64.333	-1.72
48.5267	0	64.423	-1.72
48.5967	0	64.512	-1.72
48.6667	0	64.602	-1.72
48.7367	0	64.692	-1.72
48.8067	0	64.781	-1.72
48.8767	0	64.871	-1.72
48.9467	0	64.961	-1.74
49.0167	0	65.05	-1.72
49.0867	0	65.14	-1.72
49.1567	0	65.229	-1.72
100	0	65.318	-1.72
	0	65.408	-1.72
	0	65.497	-1.72
	0	65.587	-1.72
	0	65.677	-1.72
	0	65.766	-1.72
	0	65.855	-1.72
	0	65.945	-1.72
	0	66.034	-1.72
	0	66.124	-1.72
	0	66.213	-1.72
	0	66.303	-1.72
	0	66.393	-1.72
	0	66.482	-1.72
	0	66.572	-1.72
	0	66.661	-1.72
	0	66.75	-1.72
	0	66.839	-1.72
	0	66.929	-1.72
	0	67.018	-1.72
	0	67.108	-1.72
	0	67.197	-1.72
	0	67.287	-1.72
	0	67.376	-1.72
	0	67.465	-1.72
	0	67.555	-1.72
	0	67.645	-1.72
	0	67.734	-1.72
	0	67.823	-1.72
	0	67.913	-1.72
	0	68.003	-1.72
	0	68.092	-1.72
	0	68.182	-1.72
	0	68.271	-1.72
	0	68.36	-1.72
	0	68.45	-1.72
	0	68.539	-1.72
	0	68.628	-1.72
	0	68.718	-1.72
	0	68.807	-1.72
	0	68.897	-1.72
	0	68.987	-1.72
	0	69.076	-1.72
	0	69.166	-1.72
	0	69.255	-1.72
	0	69.344	-1.72
	0	69.434	-1.72
	0	69.523	-1.72
	0	69.612	-1.72
	0	69.702	-1.72
	0	69.791	-1.72
	0	69.881	-1.72
	0	69.97	-1.72
	0	70.06	-1.72
	0	70.15	-1.72
	0	70.239	-1.72
	0	70.329	-1.72
	0	70.418	-1.74
	0	70.508	-1.72
	0	70.597	-1.72
	0	70.687	-1.72
	0	70.777	-1.72
	0	70.866	-1.72
	0	70.955	-1.72
	0	71.045	-1.72
	0	71.134	-1.72
	0	71.223	-1.74
	0	71.313	-1.72
	0	71.403	-1.72
	0	71.492	-1.72
	0	71.582	-1.74
	0	71.671	-1.72
	0	71.76	-1.72
	0	71.85	-1.72
	0	71.939	-1.72
	0	72.029	-1.74
	0	72.118	-1.72
	0	72.207	-1.74
	0	72.297	-1.74
	0	72.386	-1.74
	0	72.475	-1.74
	0	72.565	-1.74
	0	72.654	-1.74
	0	72.744	-1.74
	0	72.833	-1.74
	0	72.923	-1.74
	0	73.012	-1.74
	0	73.102	-1.74
	0	73.191	-1.74
	0	73.281	-1.74
	0	73.371	-1.74
	0	73.46	-1.74
	0	73.55	-1.74
	0	73.639	-1.74
	0	73.729	-1.74
	0	73.818	-1.74
	0	73.908	-1.74
	0	73.997	-1.74
	0	74.087	-1.74
	0	74.177	-1.74
	0	74.266	-1.74
	0	74.356	-1.74
	0	74.446	-1.74
	0	74.535	-1.74
	0	74.625	-1.74
	0	74.715	-1.74
	0	74.804	-1.76
	0	74.894	-1.74
	0	74.983	-1.74
	0	75.073	-1.74
	0	75.163	-1.74
	0	75.252	-1.76
	0	75.342	-1.76
	0	75.431	-1.74
	0	75.52	-1.74
	0	75.61	-1.74
	0	75.7	-1.74
	0	75.789	-1.76
	0	75.879	-1.74
	0	75.968	-1.74
	0	76.058	-1.76
	0	76.148	-1.74
	0	76.238	-1.76
	0	76.327	-1.76
	0	76.417	-1.74
	0	76.506	-1.76
	0	76.596	-1.76
	0	76.685	-1.76
	0	76.775	-1.74
	0	76.864	-1.74
	0	76.954	-1.76
	0	77.043	-1.76
	0	77.133	-1.76
	0	77.222	-1.76
	0	77.312	-1.76
	0	77.401	-1.76
	0	77.491	-1.76
	0	77.58	-1.76
	0	77.67	-1.76
	0	77.759	-1.76
	0	77.849	-1.76
	0	77.938	-1.76
	0	78.028	-1.76
	0	78.117	-1.76
	0	78.206	-1.76
	0	78.296	-1.76
	0	78.385	-1.76
	0	78.474	-1.76
	0	78.564	-1.76
	0	78.653	-1.76
	0	78.742	-1.76
	0	78.832	-1.76
	0	78.922	-1.76
	0	79.011	-1.76
	0	79.101	-1.76
	0	79.191	-1.76
	0	79.28	-1.76
	0	79.37	-1.76
	0	79.46	-1.76
	0	79.549	-1.76
	0	79.639	-1.76
	0	79.729	-1.76
	0	79.818	-1.76
	0	79.908	-1.76
	0	79.997	-1.76
	0	80.087	-1.76
	0	80.176	-1.76
	0	80.266	-1.76
	0	80.355	-1.76
	0	80.445	-1.76
	0	80.534	-1.76
	0	80.624	-1.76
	0	80.713	-1.76
	0	80.803	-1.76
	0	80.892	-1.76
	0	80.982	-1.76
	0	81.072	-1.78
	0	81.161	-1.76
	0	81.251	-1.78
	0	81.341	-1.76
	0	81.43	-1.76
	0	81.52	-1.76
	0	81.609	-1.76
	0	81.699	-1.78
	0	81.788	-1.76
	0	81.878	-1.76
	0	81.967	-1.78
	0	82.057	-1.78
	0	82.146	-1.78
	0	82.236	-1.78
	0	82.325	-1.78
	0	82.414	-1.76
	0	82.504	-1.74
	0	82.593	-1.74
	0	82.683	-1.74
	0	82.772	-1.74
	0	82.862	-1.74
	0	82.951	-1.74
	0	83.041	-1.74
	0	83.13	-1.74
	0	83.219	-1.74
	0	83.309	-1.76
	0	83.398	-1.76
	0	83.488	-1.84
	0	83.577	-1.8
	0	83.667	-1.74
	0	83.756	-1.78
	0	83.846	-1.74
	0	83.935	-1.74
	0	84.025	-1.78
	0	84.114	-1.76
	0	84.204	-1.78
	0	84.293	-1.78
	0	84.383	-1.78
	0	84.472	-1.8
	0	84.562	-1.78
	0	84.651	-1.8
	0	84.74	-1.8
	0	84.83	-1.8
	0	84.919	-1.8
	0	85.009	-1.8
	0	85.098	-1.8
	0	85.188	-1.8
	0	85.278	-1.8
	0	85.367	-1.8
	0	85.456	-1.8
	0	85.545	-1.8
	0	85.635	-1.8
	0	85.724	-1.82
	0	85.814	-1.8
	0	85.903	-1.8
	0	85.993	-1.82
	0	86.082	-1.82
	0	86.172	-1.8
	0	86.261	-1.8
	0	86.351	-1.8
	0	86.44	-1.82
	0	86.53	-1.82
	0	86.62	-1.82
	0	86.71	-1.8
	0	86.799	-1.78
	0	86.889	-1.8
	0	86.978	-1.82
	0	87.067	-1.84
	0	87.156	-1.86
	0	87.246	-1.84
	0	87.335	-1.84
	0	87.424	-1.84
	0	87.513	-1.82
	0	87.602	-1.84
	0	87.692	-1.84
	0	87.781	-1.84
	0	87.871	-1.82
		87.96	-1.84
		88.049	-1.84
		88.139	-1.86
		88.228	-1.84
		88.318	-1.84
		88.407	-1.84
		88.497	-1.86
		88.586	-1.84
		88.677	-1.86
		88.766	-1.86
		88.855	-1.86
		88.945	-1.86
		89.034	-1.86
		89.124	-1.86
		89.213	-1.86
		89.303	-1.86
		89.392	-1.86
		89.481	-1.86
		89.571	-1.86
		89.661	-1.86
		89.75	-1.86
		89.839	-1.86
		89.929	-1.86
		90.018	-1.86
		90.107	-1.86
		90.197	-1.86
		90.286	-1.88
		90.375	-1.86
		90.465	-1.88
		90.554	-1.86
		90.643	-1.88
		90.733	-1.86
		90.822	-1.88
		90.912	-1.88
		91.001	-1.88
		91.09	-1.88
		91.18	-1.88
		91.27	-1.86
		91.359	-1.88
		91.449	-1.88
		91.538	-1.86
		91.628	-1.88
		91.717	-1.88
		91.807	-1.88
		91.896	-1.88
		91.986	-1.88
		92.076	-1.86
		92.165	-1.86
		92.255	-1.26
		92.344	0
		92.433	0
		92.523	0
		92.612	0
		92.702	0
		92.792	0
		92.881	0
		92.971	0
		93.06	0
		93.15	0
		93.239	0
		93.329	0
		93.419	0
		93.508	0
		93.598	0
		93.687	0
		93.776	0
		93.865	0
		93.955	0
		94.044	0
		94.134	0
		94.224	0
		94.314	0
		94.403	0
		94.493	0
		94.582	0
		94.672	0
		94.761	0
		94.851	0
		94.94	0
		95.03	0
		95.119	0
		95.209	0
		95.299	0
		95.388	0
		95.478	0
		95.567	0
		95.656	0
		95.747	0
		100	0

## Sheet: Figure 3E
A(X1)	B(Y1)	G(X2)	H(Y2)	K(X3)	L(Y3)	C(X4)	D(Y4)	E(X5)	F(Y5)	I(X6)	J(Y6)	M(X7)	N(Y7)
		Subtracted_Data X1	Subtracted_Data Y1	Subtracted_Data X2	Subtracted_Data Y2	Subtracted_Data X3	Subtracted_Data Y3	Baseline_Data X1	Baseline_Data Y1	Subtracted_Data X4	Subtracted_Data Y4	Baseline_Data X2	Baseline_Data Y2
	Indium_(77 K)		Subtracted from D		Subtracted from F		Subtracted from "Subtracted_Data Y2"		Baseline to Subtract for "Subtracted_Data Y2"		Subtracted from "Subtracted_Data Y1"		Baseline to Subtract for "Subtracted_Data Y1"
1159.6	4980	1159.6	1327.87	1159.6	134.217	1159.6	134.217	1159.6	-134.217	1159.6	1327.87	1159.6	-1327.87
1159.55	5074.29	1159.55	1486.88	1159.55	849.901	1159.55	849.901	1159.55	-105.708	1159.55	1486.88	1159.55	-1327.73
1159.5	5111.43	1159.5	1983.4	1159.5	1019.97	1159.5	1019.97	1159.5	-77.1921	1159.5	1983.4	1159.5	-1327.76
1159.45	5162.86	1159.45	2430.92	1159.45	-350.865	1159.45	-350.865	1159.45	-48.67	1159.45	2430.92	1159.45	-1327.95
1159.4	5174.29	1159.4	1569.8	1159.4	114.391	1159.4	114.391	1159.4	-20.1425	1159.4	1569.8	1159.4	-1328.3
1159.35	5165.71	1159.35	1688.17	1159.35	-664.489	1159.35	-664.489	1159.35	8.38978	1159.35	1688.17	1159.35	-1328.8
1159.3	5094.29	1159.3	1600.43	1159.3	-53.1429	1159.3	-53.1429	1159.3	36.926	1159.3	1600.43	1159.3	-1329.46
1159.25	5120	1159.25	1778.57	1159.25	-792.505	1159.25	-792.505	1159.25	65.4653	1159.25	1778.57	1159.25	-1330.27
1159.2	4997.14	1159.2	1253.02	1159.2	-858.654	1159.2	-858.654	1159.2	94.0069	1159.2	1253.02	1159.2	-1331.22
1159.15	5040	1159.15	412.007	1159.15	-1045.77	1159.15	-1045.77	1159.15	122.55	1159.15	412.007	1159.15	-1332.32
1159.1	4997.14	1159.1	769.323	1159.1	0	1159.1	0	1159.1	151.094	1159.1	769.323	1159.1	-1333.56
1159.05	5045.71	1159.05	1231.07	1159.05	-677.995	1159.05	-677.995	1159.05	179.638	1159.05	1231.07	1159.05	-1334.94
1159	5048.57	1159	191.919	1159	61.7583	1159	61.7583	1159	208.181	1159	191.919	1159	-1336.45
1158.95	4974.29	1158.95	471.424	1158.95	-320.59	1158.95	-320.59	1158.95	236.723	1158.95	471.424	1158.95	-1338.1
1158.9	5011.43	1158.9	1976.52	1158.9	-671.349	1158.9	-671.349	1158.9	265.262	1158.9	1976.52	1158.9	-1339.88
1158.85	4802.86	1158.85	2034.68	1158.85	-1010.44	1158.85	-1010.44	1158.85	293.799	1158.85	2034.68	1158.85	-1341.78
1158.8	4994.29	1158.8	1482.46	1158.8	-600.429	1158.8	-600.429	1158.8	322.331	1158.8	1482.46	1158.8	-1343.81
1158.75	5065.71	1158.75	1231.79	1158.75	6.4764	1158.75	6.4764	1158.75	350.858	1158.75	1231.79	1158.75	-1345.96
1158.7	4940	1158.7	1347.24	1158.7	-797.595	1158.7	-797.595	1158.7	379.38	1158.7	1347.24	1158.7	-1348.22
1158.65	5114.29	1158.65	255.351	1158.65	-721.154	1158.65	-721.154	1158.65	407.896	1158.65	255.351	1158.65	-1350.61
1158.6	5220	1158.6	747.761	1158.6	-1314.48	1158.6	-1314.48	1158.6	436.405	1158.6	747.761	1158.6	-1353.1
1158.55	5165.71	1158.55	1131.61	1158.55	-161.1	1158.55	-161.1	1158.55	464.906	1158.55	1131.61	1158.55	-1355.7
1158.5	4985.71	1158.5	2010.9	1158.5	-442.451	1158.5	-442.451	1158.5	493.398	1158.5	2010.9	1158.5	-1358.42
1158.45	4954.29	1158.45	1148.16	1158.45	-1140.97	1158.45	-1140.97	1158.45	521.881	1158.45	1148.16	1158.45	-1361.23
1158.4	4757.14	1158.4	1424.18	1158.4	-1380.54	1158.4	-1380.54	1158.4	550.354	1158.4	1424.18	1158.4	-1364.15
1158.35	4854.29	1158.35	2454.71	1158.35	-1748.79	1158.35	-1748.79	1158.35	578.815	1158.35	2454.71	1158.35	-1367.16
1158.3	4934.29	1158.3	1450.6	1158.3	-1562.37	1158.3	-1562.37	1158.3	607.265	1158.3	1450.6	1158.3	-1370.27
1158.25	4937.14	1158.25	1380.37	1158.25	-1267.39	1158.25	-1267.39	1158.25	635.703	1158.25	1380.37	1158.25	-1373.47
1158.2	5042.86	1158.2	647.459	1158.2	-2485.77	1158.2	-2485.77	1158.2	664.127	1158.2	647.459	1158.2	-1376.76
1158.15	5117.14	1158.15	183.893	1158.15	-881.569	1158.15	-881.569	1158.15	692.537	1158.15	183.893	1158.15	-1380.14
1158.1	4820	1158.1	1122.14	1158.1	-1353.15	1158.1	-1353.15	1158.1	720.932	1158.1	1122.14	1158.1	-1383.6
1158.05	5051.43	1158.05	1266.44	1158.05	-2551.27	1158.05	-2551.27	1158.05	749.311	1158.05	1266.44	1158.05	-1387.14
1158	5065.71	1158	77.1951	1158	-906.493	1158	-906.493	1158	777.674	1158	77.1951	1158	-1390.76
1157.95	4994.29	1157.95	525.781	1157.95	-1645.8	1157.95	-1645.8	1157.95	806.019	1157.95	525.781	1157.95	-1394.45
1157.9	4857.14	1157.9	885.925	1157.9	-846.99	1157.9	-846.99	1157.9	834.347	1157.9	885.925	1157.9	-1398.22
1157.85	4942.86	1157.85	945.99	1157.85	-908.451	1157.85	-908.451	1157.85	862.656	1157.85	945.99	1157.85	-1402.06
1157.8	5094.29	1157.8	-817.796	1157.8	-1989.02	1157.8	-1989.02	1157.8	890.945	1157.8	-817.796	1157.8	-1405.96
1157.75	5077.14	1157.75	-211.215	1157.75	-1486.64	1157.75	-1486.64	1157.75	919.214	1157.75	-211.215	1157.75	-1409.92
1157.7	5097.14	1157.7	1413.64	1157.7	-2342.18	1157.7	-2342.18	1157.7	947.461	1157.7	1413.64	1157.7	-1413.95
1157.65	5191.43	1157.65	1617.5	1157.65	-3028.05	1157.65	-3028.05	1157.65	975.687	1157.65	1617.5	1157.65	-1418.03
1157.6	5091.43	1157.6	1077.61	1157.6	-2966.61	1157.6	-2966.61	1157.6	1003.89	1157.6	1077.61	1157.6	-1422.17
1157.55	5111.43	1157.55	487.676	1157.55	-1174.83	1157.55	-1174.83	1157.55	1032.07	1157.55	487.676	1157.55	-1426.36
1157.5	5188.57	1157.5	318.819	1157.5	-2624.33	1157.5	-2624.33	1157.5	1060.22	1157.5	318.819	1157.5	-1430.6
1157.45	4871.43	1157.45	-207.044	1157.45	-2875	1157.45	-2875	1157.45	1088.35	1157.45	-207.044	1157.45	-1434.89
1157.4	4942.86	1157.4	-457.931	1157.4	-3167.16	1157.4	-3167.16	1157.4	1116.46	1157.4	-457.931	1157.4	-1439.22
1157.35	4948.57	1157.35	101.657	1157.35	-2146.52	1157.35	-2146.52	1157.35	1144.54	1157.35	101.657	1157.35	-1443.59
1157.3	5120	1157.3	691.703	1157.3	-2219.46	1157.3	-2219.46	1157.3	1172.59	1157.3	691.703	1157.3	-1447.99
1157.25	4917.14	1157.25	-372.423	1157.25	-2829.01	1157.25	-2829.01	1157.25	1200.61	1157.25	-372.423	1157.25	-1452.43
1157.2	4994.29	1157.2	-183.904	1157.2	-3569.09	1157.2	-3569.09	1157.2	1228.6	1157.2	-183.904	1157.2	-1456.91
1157.15	4942.86	1157.15	269.031	1157.15	-3193.37	1157.15	-3193.37	1157.15	1256.56	1157.15	269.031	1157.15	-1461.41
1157.1	5031.43	1157.1	-3.0936	1157.1	-3371.81	1157.1	-3371.81	1157.1	1284.5	1157.1	-3.0936	1157.1	-1465.94
1157.05	5088.57	1157.05	-459.171	1157.05	-4254.95	1157.05	-4254.95	1157.05	1312.4	1157.05	-459.171	1157.05	-1470.49
1157	5168.57	1157	274.396	1157	-3346.08	1157	-3346.08	1157	1340.27	1157	274.396	1157	-1475.06
1156.95	5125.71	1156.95	-1131.05	1156.95	-2116.61	1156.95	-2116.61	1156.95	1368.1	1156.95	-1131.05	1156.95	-1479.65
1156.9	5200	1156.9	-731.609	1156.9	-3414.24	1156.9	-3414.24	1156.9	1395.9	1156.9	-731.609	1156.9	-1484.25
1156.85	5077.14	1156.85	-380.456	1156.85	-4591.54	1156.85	-4591.54	1156.85	1423.67	1156.85	-380.456	1156.85	-1488.86
1156.8	5020	1156.8	-1058.73	1156.8	-3301.26	1156.8	-3301.26	1156.8	1451.4	1156.8	-1058.73	1156.8	-1493.49
1156.75	5245.71	1156.75	176.713	1156.75	-3384.59	1156.75	-3384.59	1156.75	1479.1	1156.75	176.713	1156.75	-1498.12
1156.7	5022.86	1156.7	0	1156.7	-3059.13	1156.7	-3059.13	1156.7	1506.76	1156.7	0	1156.7	-1502.75
1156.65	4974.29	1156.65	-440.847	1156.65	-3375.2	1156.65	-3375.2	1156.65	1534.38	1156.65	-440.847	1156.65	-1507.38
1156.6	5128.57	1156.6	407.336	1156.6	-3411.2	1156.6	-3411.2	1156.6	1561.96	1156.6	407.336	1156.6	-1512.01
1156.55	5074.29	1156.55	362.633	1156.55	-3078.37	1156.55	-3078.37	1156.55	1589.51	1156.55	362.633	1156.55	-1516.63
1156.5	5077.14	1156.5	205.644	1156.5	-5257.67	1156.5	-5257.67	1156.5	1617.01	1156.5	205.644	1156.5	-1521.25
1156.45	5022.86	1156.45	1017.81	1156.45	-4814.05	1156.45	-4814.05	1156.45	1644.48	1156.45	1017.81	1156.45	-1525.85
1156.4	4954.29	1156.4	-382.43	1156.4	-4582.2	1156.4	-4582.2	1156.4	1671.9	1156.4	-382.43	1156.4	-1530.44
1156.35	5137.14	1156.35	-130.471	1156.35	-3825.69	1156.35	-3825.69	1156.35	1699.28	1156.35	-130.471	1156.35	-1535.01
1156.3	4748.57	1156.3	-1106.38	1156.3	-4767.61	1156.3	-4767.61	1156.3	1726.61	1156.3	-1106.38	1156.3	-1539.56
1156.25	4905.71	1156.25	-292.917	1156.25	-5466.56	1156.25	-5466.56	1156.25	1753.91	1156.25	-292.917	1156.25	-1544.09
1156.2	4900	1156.2	-571.127	1156.2	-5686.31	1156.2	-5686.31	1156.2	1781.15	1156.2	-571.127	1156.2	-1548.59
1156.15	5097.14	1156.15	-615.534	1156.15	-4478.92	1156.15	-4478.92	1156.15	1808.36	1156.15	-615.534	1156.15	-1553.06
1156.1	5082.86	1156.1	-1103.66	1156.1	-4766.26	1156.1	-4766.26	1156.1	1835.51	1156.1	-1103.66	1156.1	-1557.5
1156.05	4914.29	1156.05	-375.462	1156.05	-6033.72	1156.05	-6033.72	1156.05	1862.62	1156.05	-375.462	1156.05	-1561.91
1156	5154.29	1156	-1175.94	1156	-5397.25	1156	-5397.25	1156	1889.68	1156	-1175.94	1156	-1566.28
1155.95	5051.43	1155.95	-201.388	1155.95	-4676.39	1155.95	-4676.39	1155.95	1916.7	1155.95	-201.388	1155.95	-1570.61
1155.9	4908.57	1155.9	-1353.75	1155.9	-4447.23	1155.9	-4447.23	1155.9	1943.66	1155.9	-1353.75	1155.9	-1574.89
1155.85	4968.57	1155.85	-1365.71	1155.85	-5765.31	1155.85	-5765.31	1155.85	1970.57	1155.85	-1365.71	1155.85	-1579.13
1155.8	5142.86	1155.8	-1092.08	1155.8	-5836.65	1155.8	-5836.65	1155.8	1997.43	1155.8	-1092.08	1155.8	-1583.32
1155.75	4960	1155.75	-620.74	1155.75	-5814.32	1155.75	-5814.32	1155.75	2024.24	1155.75	-620.74	1155.75	-1587.46
1155.7	4962.86	1155.7	-323.906	1155.7	-6488.65	1155.7	-6488.65	1155.7	2051	1155.7	-323.906	1155.7	-1591.55
1155.65	5034.29	1155.65	-2654.48	1155.65	-6589.98	1155.65	-6589.98	1155.65	2077.71	1155.65	-2654.48	1155.65	-1595.57
1155.6	5017.14	1155.6	-1046.47	1155.6	-6905.93	1155.6	-6905.93	1155.6	2104.36	1155.6	-1046.47	1155.6	-1599.54
1155.55	5031.43	1155.55	-673.416	1155.55	-6593.13	1155.55	-6593.13	1155.55	2130.95	1155.55	-673.416	1155.55	-1603.44
1155.5	5111.43	1155.5	-1608.49	1155.5	-6680.46	1155.5	-6680.46	1155.5	2157.49	1155.5	-1608.49	1155.5	-1607.28
1155.45	5225.71	1155.45	-1941.4	1155.45	-6714.3	1155.45	-6714.3	1155.45	2183.97	1155.45	-1941.4	1155.45	-1611.04
1155.4	5191.43	1155.4	-521.378	1155.4	-6627.29	1155.4	-6627.29	1155.4	2210.4	1155.4	-521.378	1155.4	-1614.74
1155.35	5051.43	1155.35	-1124.66	1155.35	-6941.57	1155.35	-6941.57	1155.35	2236.77	1155.35	-1124.66	1155.35	-1618.36
1155.3	5025.71	1155.3	-1187.16	1155.3	-7606.03	1155.3	-7606.03	1155.3	2263.08	1155.3	-1187.16	1155.3	-1621.9
1155.25	4982.86	1155.25	-2223.79	1155.25	-6993.22	1155.25	-6993.22	1155.25	2289.33	1155.25	-2223.79	1155.25	-1625.36
1155.2	5182.86	1155.2	-2717.44	1155.2	-7067.06	1155.2	-7067.06	1155.2	2315.52	1155.2	-2717.44	1155.2	-1628.73
1155.15	5168.57	1155.15	-2199.95	1155.15	-6504.14	1155.15	-6504.14	1155.15	2341.64	1155.15	-2199.95	1155.15	-1632.03
1155.1	5060	1155.1	-2003.06	1155.1	-7533.26	1155.1	-7533.26	1155.1	2367.71	1155.1	-2003.06	1155.1	-1635.23
1155.05	5097.14	1155.05	-2595.87	1155.05	-7260.44	1155.05	-7260.44	1155.05	2393.71	1155.05	-2595.87	1155.05	-1638.34
1155	5080	1155	-2429.07	1155	-6824.79	1155	-6824.79	1155	2419.65	1155	-2429.07	1155	-1641.35
1154.95	5017.14	1154.95	-2594.31	1154.95	-7117	1154.95	-7117	1154.95	2445.53	1154.95	-2594.31	1154.95	-1644.27
1154.9	5062.86	1154.9	-2552.58	1154.9	-7149.12	1154.9	-7149.12	1154.9	2471.34	1154.9	-2552.58	1154.9	-1647.08
1154.85	5102.86	1154.85	-1403.17	1154.85	-7569.83	1154.85	-7569.83	1154.85	2497.08	1154.85	-1403.17	1154.85	-1649.79
1154.8	4925.71	1154.8	-2388.02	1154.8	-8368.04	1154.8	-8368.04	1154.8	2522.76	1154.8	-2388.02	1154.8	-1652.4
1154.75	4942.86	1154.75	-2253.19	1154.75	-8238.4	1154.75	-8238.4	1154.75	2548.37	1154.75	-2253.19	1154.75	-1654.89
1154.7	5025.71	1154.7	-964.763	1154.7	-9240.68	1154.7	-9240.68	1154.7	2573.91	1154.7	-964.763	1154.7	-1657.27
1154.65	5157.14	1154.65	-3011.65	1154.65	-9322.87	1154.65	-9322.87	1154.65	2599.39	1154.65	-3011.65	1154.65	-1659.54
1154.6	5111.43	1154.6	-2679.75	1154.6	-8835.25	1154.6	-8835.25	1154.6	2624.79	1154.6	-2679.75	1154.6	-1661.69
1154.55	4948.57	1154.55	-3416.79	1154.55	-8820.51	1154.55	-8820.51	1154.55	2650.12	1154.55	-3416.79	1154.55	-1663.71
1154.5	5022.86	1154.5	-2040.56	1154.5	-9033.13	1154.5	-9033.13	1154.5	2675.38	1154.5	-2040.56	1154.5	-1665.62
1154.45	5051.43	1154.45	-3058.33	1154.45	-8549.18	1154.45	-8549.18	1154.45	2700.57	1154.45	-3058.33	1154.45	-1667.39
1154.4	5100	1154.4	-2869.92	1154.4	-8752.75	1154.4	-8752.75	1154.4	2725.69	1154.4	-2869.92	1154.4	-1669.04
1154.35	4917.14	1154.35	-2569.25	1154.35	-8869.74	1154.35	-8869.74	1154.35	2750.73	1154.35	-2569.25	1154.35	-1670.56
1154.3	4945.71	1154.3	-1924.78	1154.3	-9637.43	1154.3	-9637.43	1154.3	2775.7	1154.3	-1924.78	1154.3	-1671.93
1154.25	5077.14	1154.25	-1694.35	1154.25	-10878.2	1154.25	-10878.2	1154.25	2800.59	1154.25	-1694.35	1154.25	-1673.17
1154.2	5120	1154.2	-2320.22	1154.2	-10201.3	1154.2	-10201.3	1154.2	2825.41	1154.2	-2320.22	1154.2	-1674.27
1154.15	5177.14	1154.15	-2763.1	1154.15	-9982.78	1154.15	-9982.78	1154.15	2850.15	1154.15	-2763.1	1154.15	-1675.23
1154.1	5100	1154.1	-2400.75	1154.1	-9487.58	1154.1	-9487.58	1154.1	2874.81	1154.1	-2400.75	1154.1	-1676.04
1154.05	4931.43	1154.05	-1721.37	1154.05	-9257.33	1154.05	-9257.33	1154.05	2899.4	1154.05	-1721.37	1154.05	-1676.69
1154	4954.29	1154	-2199.06	1154	-9655.57	1154	-9655.57	1154	2923.9	1154	-2199.06	1154	-1677.2
1153.95	5048.57	1153.95	-2110	1153.95	-10001.9	1153.95	-10001.9	1153.95	2948.33	1153.95	-2110	1153.95	-1677.55
1153.9	5065.71	1153.9	-1576.56	1153.9	-9699.45	1153.9	-9699.45	1153.9	2972.67	1153.9	-1576.56	1153.9	-1677.74
1153.85	4985.71	1153.85	-2172.85	1153.85	-10943.5	1153.85	-10943.5	1153.85	2996.93	1153.85	-2172.85	1153.85	-1677.77
1153.8	4968.57	1153.8	-2221.65	1153.8	-10424.1	1153.8	-10424.1	1153.8	3021.11	1153.8	-2221.65	1153.8	-1677.63
1153.75	4928.57	1153.75	-1705.95	1153.75	-10136	1153.75	-10136	1153.75	3045.21	1153.75	-1705.95	1153.75	-1677.33
1153.7	5117.14	1153.7	-2273.42	1153.7	-10221.2	1153.7	-10221.2	1153.7	3069.22	1153.7	-2273.42	1153.7	-1676.86
1153.65	5114.29	1153.65	-2346.63	1153.65	-9910.84	1153.65	-9910.84	1153.65	3093.15	1153.65	-2346.63	1153.65	-1676.21
1153.6	4914.29	1153.6	-1735.84	1153.6	-10784.9	1153.6	-10784.9	1153.6	3116.99	1153.6	-1735.84	1153.6	-1675.39
1153.55	4937.14	1153.55	-1824.05	1153.55	-11375.1	1153.55	-11375.1	1153.55	3140.75	1153.55	-1824.05	1153.55	-1674.39
1153.5	4828.57	1153.5	-2455.07	1153.5	-11378.2	1153.5	-11378.2	1153.5	3164.42	1153.5	-2455.07	1153.5	-1673.2
1153.45	5177.14	1153.45	-2458.77	1153.45	-11615.5	1153.45	-11615.5	1153.45	3188	1153.45	-2458.77	1153.45	-1671.84
1153.4	5185.71	1153.4	-2547.99	1153.4	-10338.3	1153.4	-10338.3	1153.4	3211.49	1153.4	-2547.99	1153.4	-1670.28
1153.35	4968.57	1153.35	-1754.23	1153.35	-11869.2	1153.35	-11869.2	1153.35	3234.9	1153.35	-1754.23	1153.35	-1668.54
1153.3	4962.86	1153.3	-2303.7	1153.3	-10833.9	1153.3	-10833.9	1153.3	3258.21	1153.3	-2303.7	1153.3	-1666.6
1153.25	5051.43	1153.25	-2398.67	1153.25	-10945.3	1153.25	-10945.3	1153.25	3281.43	1153.25	-2398.67	1153.25	-1664.47
1153.2	5048.57	1153.2	-2611.98	1153.2	-12189.8	1153.2	-12189.8	1153.2	3304.57	1153.2	-2611.98	1153.2	-1662.13
1153.15	5125.71	1153.15	-2206.72	1153.15	-12388.3	1153.15	-12388.3	1153.15	3327.6	1153.15	-2206.72	1153.15	-1659.6
1153.1	4922.86	1153.1	-2333.57	1153.1	-11943.8	1153.1	-11943.8	1153.1	3350.55	1153.1	-2333.57	1153.1	-1656.86
1153.05	5080	1153.05	-1311.85	1153.05	-11395.6	1153.05	-11395.6	1153.05	3373.4	1153.05	-1311.85	1153.05	-1653.91
1153	5108.57	1153	-2138.59	1153	-12144.5	1153	-12144.5	1153	3396.16	1153	-2138.59	1153	-1650.75
1152.95	4954.29	1152.95	-3006.68	1152.95	-12622.2	1152.95	-12622.2	1152.95	3418.82	1152.95	-3006.68	1152.95	-1647.38
1152.9	4874.29	1152.9	-1926.54	1152.9	-12176.8	1152.9	-12176.8	1152.9	3441.38	1152.9	-1926.54	1152.9	-1643.79
1152.85	4962.86	1152.85	-2104.84	1152.85	-12780.9	1152.85	-12780.9	1152.85	3463.85	1152.85	-2104.84	1152.85	-1639.99
1152.8	4882.86	1152.8	-2341.25	1152.8	-12315.1	1152.8	-12315.1	1152.8	3486.22	1152.8	-2341.25	1152.8	-1635.96
1152.75	5034.29	1152.75	-1673.88	1152.75	-12020.6	1152.75	-12020.6	1152.75	3508.49	1152.75	-1673.88	1152.75	-1631.7
1152.7	5100	1152.7	-1102.35	1152.7	-12434.5	1152.7	-12434.5	1152.7	3530.66	1152.7	-1102.35	1152.7	-1627.22
1152.65	5108.57	1152.65	-1256.06	1152.65	-11797.5	1152.65	-11797.5	1152.65	3552.73	1152.65	-1256.06	1152.65	-1622.51
1152.6	4942.86	1152.6	-2423.08	1152.6	-13006.9	1152.6	-13006.9	1152.6	3574.69	1152.6	-2423.08	1152.6	-1617.56
1152.55	5000	1152.55	-1646.76	1152.55	-13444.8	1152.55	-13444.8	1152.55	3596.56	1152.55	-1646.76	1152.55	-1612.38
1152.5	5154.29	1152.5	-1238.8	1152.5	-12181.7	1152.5	-12181.7	1152.5	3618.32	1152.5	-1238.8	1152.5	-1606.96
1152.45	4991.43	1152.45	-1654.65	1152.45	-13244.1	1152.45	-13244.1	1152.45	3639.99	1152.45	-1654.65	1152.45	-1601.3
1152.4	5122.86	1152.4	-2094.13	1152.4	-12662.5	1152.4	-12662.5	1152.4	3661.54	1152.4	-2094.13	1152.4	-1595.39
1152.35	5022.86	1152.35	-2093.04	1152.35	-13015.8	1152.35	-13015.8	1152.35	3682.99	1152.35	-2093.04	1152.35	-1589.23
1152.3	5337.14	1152.3	-1938.71	1152.3	-12318	1152.3	-12318	1152.3	3704.34	1152.3	-1938.71	1152.3	-1582.82
1152.25	5251.43	1152.25	-1996.79	1152.25	-13117.3	1152.25	-13117.3	1152.25	3725.58	1152.25	-1996.79	1152.25	-1576.16
1152.2	5065.71	1152.2	-1821.73	1152.2	-13632.4	1152.2	-13632.4	1152.2	3746.71	1152.2	-1821.73	1152.2	-1569.24
1152.15	5137.14	1152.15	-1607.25	1152.15	-13854.8	1152.15	-13854.8	1152.15	3767.73	1152.15	-1607.25	1152.15	-1562.06
1152.1	5148.57	1152.1	-1127.87	1152.1	-12985.1	1152.1	-12985.1	1152.1	3788.64	1152.1	-1127.87	1152.1	-1554.62
1152.05	5174.29	1152.05	-1048.41	1152.05	-14161.4	1152.05	-14161.4	1152.05	3809.45	1152.05	-1048.41	1152.05	-1546.92
1152	5000	1152	-2381.22	1152	-14157.1	1152	-14157.1	1152	3830.14	1152	-2381.22	1152	-1538.94
1151.95	5120	1151.95	-1232.72	1151.95	-13428.1	1151.95	-13428.1	1151.95	3850.72	1151.95	-1232.72	1151.95	-1530.7
1151.9	5214.29	1151.9	-1289.87	1151.9	-13445.3	1151.9	-13445.3	1151.9	3871.19	1151.9	-1289.87	1151.9	-1522.18
1151.85	5145.71	1151.85	-1903.2	1151.85	-13850.8	1151.85	-13850.8	1151.85	3891.55	1151.85	-1903.2	1151.85	-1513.38
1151.8	5274.29	1151.8	-1046.99	1151.8	-14164.2	1151.8	-14164.2	1151.8	3911.8	1151.8	-1046.99	1151.8	-1504.31
1151.75	5102.86	1151.75	-1985.23	1151.75	-14277.6	1151.75	-14277.6	1151.75	3931.92	1151.75	-1985.23	1151.75	-1494.95
1151.7	5065.71	1151.7	-1677.58	1151.7	-14813.5	1151.7	-14813.5	1151.7	3951.94	1151.7	-1677.58	1151.7	-1485.3
1151.65	5117.14	1151.65	-1158.78	1151.65	-13923.7	1151.65	-13923.7	1151.65	3971.84	1151.65	-1158.78	1151.65	-1475.37
1151.6	5020	1151.6	-396.582	1151.6	-14469.7	1151.6	-14469.7	1151.6	3991.62	1151.6	-396.582	1151.6	-1465.15
1151.55	5005.71	1151.55	-785.112	1151.55	-14032.7	1151.55	-14032.7	1151.55	4011.28	1151.55	-785.112	1151.55	-1454.63
1151.5	5048.57	1151.5	-1774.42	1151.5	-13559.1	1151.5	-13559.1	1151.5	4030.82	1151.5	-1774.42	1151.5	-1443.82
1151.45	5251.43	1151.45	40.7305	1151.45	-14610.8	1151.45	-14610.8	1151.45	4050.25	1151.45	40.7305	1151.45	-1432.7
1151.4	5142.86	1151.4	-719.587	1151.4	-14306.9	1151.4	-14306.9	1151.4	4069.56	1151.4	-719.587	1151.4	-1421.28
1151.35	5162.86	1151.35	-1262.95	1151.35	-14470	1151.35	-14470	1151.35	4088.74	1151.35	-1262.95	1151.35	-1409.56
1151.3	5117.14	1151.3	-1709.82	1151.3	-14673.5	1151.3	-14673.5	1151.3	4107.8	1151.3	-1709.82	1151.3	-1397.53
1151.25	4997.14	1151.25	-1563.51	1151.25	-14864.3	1151.25	-14864.3	1151.25	4126.75	1151.25	-1563.51	1151.25	-1385.19
1151.2	5225.71	1151.2	-1490.03	1151.2	-14150.4	1151.2	-14150.4	1151.2	4145.56	1151.2	-1490.03	1151.2	-1372.53
1151.15	5145.71	1151.15	-799.59	1151.15	-13874.3	1151.15	-13874.3	1151.15	4164.26	1151.15	-799.59	1151.15	-1359.55
1151.1	5408.57	1151.1	-801.74	1151.1	-15097.9	1151.1	-15097.9	1151.1	4182.83	1151.1	-801.74	1151.1	-1346.26
1151.05	5394.29	1151.05	-935.775	1151.05	-15141.2	1151.05	-15141.2	1151.05	4201.27	1151.05	-935.775	1151.05	-1332.64
1151	5128.57	1151	-949.119	1151	-14453.2	1151	-14453.2	1151	4219.59	1151	-949.119	1151	-1318.7
1150.95	4922.86	1150.95	0	1150.95	-14397.6	1150.95	-14397.6	1150.95	4237.78	1150.95	0	1150.95	-1304.42
1150.9	5042.86	1150.9	-865.718	1150.9	-15541.3	1150.9	-15541.3	1150.9	4255.84	1150.9	-865.718	1150.9	-1289.82
1150.85	5100	1150.85	250.049	1150.85	-15966.7	1150.85	-15966.7	1150.85	4273.78	1150.85	250.049	1150.85	-1274.89
1150.8	4862.86	1150.8	551.552	1150.8	-15683.2	1150.8	-15683.2	1150.8	4291.58	1150.8	551.552	1150.8	-1259.64
1150.75	5020	1150.75	275.058	1150.75	-15357.2	1150.75	-15357.2	1150.75	4309.25	1150.75	275.058	1150.75	-1244.06
1150.7	5148.57	1150.7	338.99	1150.7	-16094.8	1150.7	-16094.8	1150.7	4326.8	1150.7	338.99	1150.7	-1228.17
1150.65	5071.43	1150.65	-133.88	1150.65	-15407.8	1150.65	-15407.8	1150.65	4344.21	1150.65	-133.88	1150.65	-1211.97
1150.6	5082.86	1150.6	590.019	1150.6	-15078.3	1150.6	-15078.3	1150.6	4361.49	1150.6	590.019	1150.6	-1195.47
1150.55	5031.43	1150.55	1642.38	1150.55	-16583.4	1150.55	-16583.4	1150.55	4378.64	1150.55	1642.38	1150.55	-1178.66
1150.5	4971.43	1150.5	176.547	1150.5	-16145.3	1150.5	-16145.3	1150.5	4395.65	1150.5	176.547	1150.5	-1161.55
1150.45	5031.43	1150.45	217.836	1150.45	-16267.3	1150.45	-16267.3	1150.45	4412.52	1150.45	217.836	1150.45	-1144.15
1150.4	5240	1150.4	180.077	1150.4	-16429.5	1150.4	-16429.5	1150.4	4429.27	1150.4	180.077	1150.4	-1126.46
1150.35	5208.57	1150.35	395.237	1150.35	-15546.1	1150.35	-15546.1	1150.35	4445.87	1150.35	395.237	1150.35	-1108.48
1150.3	5131.43	1150.3	-550.397	1150.3	-15441.4	1150.3	-15441.4	1150.3	4462.34	1150.3	-550.397	1150.3	-1090.22
1150.25	5182.86	1150.25	366.541	1150.25	-16006	1150.25	-16006	1150.25	4478.67	1150.25	366.541	1150.25	-1071.68
1150.2	5060	1150.2	-225.868	1150.2	-15969.7	1150.2	-15969.7	1150.2	4494.86	1150.2	-225.868	1150.2	-1052.87
1150.15	5194.29	1150.15	1015.96	1150.15	-16247.8	1150.15	-16247.8	1150.15	4510.91	1150.15	1015.96	1150.15	-1033.79
1150.1	5134.29	1150.1	1502.65	1150.1	-15996.9	1150.1	-15996.9	1150.1	4526.82	1150.1	1502.65	1150.1	-1014.44
1150.05	5117.14	1150.05	899.874	1150.05	-16729.7	1150.05	-16729.7	1150.05	4542.59	1150.05	899.874	1150.05	-994.834
1150	5077.14	1150	752.084	1150	-16433.5	1150	-16433.5	1150	4558.22	1150	752.084	1150	-974.968
1149.95	5194.29	1149.95	1527.58	1149.95	-16248.8	1149.95	-16248.8	1149.95	4573.7	1149.95	1527.58	1149.95	-954.85
1149.9	5260	1149.9	1437.72	1149.9	-16632.3	1149.9	-16632.3	1149.9	4589.05	1149.9	1437.72	1149.9	-934.483
1149.85	5277.14	1149.85	878.221	1149.85	-15931.3	1149.85	-15931.3	1149.85	4604.24	1149.85	878.221	1149.85	-913.871
1149.8	5111.43	1149.8	1496.28	1149.8	-15762	1149.8	-15762	1149.8	4619.3	1149.8	1496.28	1149.8	-893.019
1149.75	5245.71	1149.75	440.878	1149.75	-15892.8	1149.75	-15892.8	1149.75	4634.2	1149.75	440.878	1149.75	-871.93
1149.7	4940	1149.7	1255.25	1149.7	-16560	1149.7	-16560	1149.7	4648.96	1149.7	1255.25	1149.7	-850.609
1149.65	5108.57	1149.65	1648.48	1149.65	-16197.9	1149.65	-16197.9	1149.65	4663.57	1149.65	1648.48	1149.65	-829.059
1149.6	5114.29	1149.6	1463.54	1149.6	-15075.4	1149.6	-15075.4	1149.6	4678.04	1149.6	1463.54	1149.6	-807.286
1149.55	5048.57	1149.55	1101.29	1149.55	-16017.7	1149.55	-16017.7	1149.55	4692.35	1149.55	1101.29	1149.55	-785.293
1149.5	5151.43	1149.5	2147.78	1149.5	-15871.9	1149.5	-15871.9	1149.5	4706.52	1149.5	2147.78	1149.5	-763.084
1149.45	5374.29	1149.45	1750.61	1149.45	-15000.5	1149.45	-15000.5	1149.45	4720.53	1149.45	1750.61	1149.45	-740.663
1149.4	5057.14	1149.4	1323.21	1149.4	-16832.2	1149.4	-16832.2	1149.4	4734.4	1149.4	1323.21	1149.4	-718.035
1149.35	5237.14	1149.35	1562.06	1149.35	-16803.1	1149.35	-16803.1	1149.35	4748.11	1149.35	1562.06	1149.35	-695.203
1149.3	5260	1149.3	2808.6	1149.3	-16833.4	1149.3	-16833.4	1149.3	4761.67	1149.3	2808.6	1149.3	-672.172
1149.25	5245.71	1149.25	2610.42	1149.25	-17627.5	1149.25	-17627.5	1149.25	4775.07	1149.25	2610.42	1149.25	-648.946
1149.2	5017.14	1149.2	3123.55	1149.2	-16333.8	1149.2	-16333.8	1149.2	4788.32	1149.2	3123.55	1149.2	-625.53
1149.15	5165.71	1149.15	2560.61	1149.15	-16889.1	1149.15	-16889.1	1149.15	4801.42	1149.15	2560.61	1149.15	-601.926
1149.1	5128.57	1149.1	3036.02	1149.1	-16716.1	1149.1	-16716.1	1149.1	4814.35	1149.1	3036.02	1149.1	-578.14
1149.05	5151.43	1149.05	2786.91	1149.05	-17359.5	1149.05	-17359.5	1149.05	4827.14	1149.05	2786.91	1149.05	-554.175
1149	5137.14	1149	2314.52	1149	-17643.7	1149	-17643.7	1149	4839.76	1149	2314.52	1149	-530.036
1148.95	5225.71	1148.95	2528.64	1148.95	-16091.8	1148.95	-16091.8	1148.95	4852.23	1148.95	2528.64	1148.95	-505.727
1148.9	5097.14	1148.9	2954.74	1148.9	-15496	1148.9	-15496	1148.9	4864.53	1148.9	2954.74	1148.9	-481.251
1148.85	5162.86	1148.85	2829.13	1148.85	-16719.9	1148.85	-16719.9	1148.85	4876.68	1148.85	2829.13	1148.85	-456.614
1148.8	5188.57	1148.8	3010.2	1148.8	-16917.4	1148.8	-16917.4	1148.8	4888.67	1148.8	3010.2	1148.8	-431.818
1148.75	5217.14	1148.75	3728.38	1148.75	-16532.2	1148.75	-16532.2	1148.75	4900.49	1148.75	3728.38	1148.75	-406.87
1148.7	5065.71	1148.7	3913.07	1148.7	-16177.6	1148.7	-16177.6	1148.7	4912.15	1148.7	3913.07	1148.7	-381.771
1148.65	5142.86	1148.65	3613.65	1148.65	-17456.3	1148.65	-17456.3	1148.65	4923.65	1148.65	3613.65	1148.65	-356.527
1148.6	5188.57	1148.6	3688.06	1148.6	-17883.4	1148.6	-17883.4	1148.6	4934.99	1148.6	3688.06	1148.6	-331.142
1148.55	5100	1148.55	3961.94	1148.55	-17454	1148.55	-17454	1148.55	4946.16	1148.55	3961.94	1148.55	-305.62
1148.5	5017.14	1148.5	3923.56	1148.5	-16827.2	1148.5	-16827.2	1148.5	4957.16	1148.5	3923.56	1148.5	-279.965
1148.45	5085.71	1148.45	3408.96	1148.45	-16712.3	1148.45	-16712.3	1148.45	4968	1148.45	3408.96	1148.45	-254.18
1148.4	5100	1148.4	3634.17	1148.4	-15483.2	1148.4	-15483.2	1148.4	4978.68	1148.4	3634.17	1148.4	-228.272
1148.35	5188.57	1148.35	3249.04	1148.35	-15238.7	1148.35	-15238.7	1148.35	4989.18	1148.35	3249.04	1148.35	-202.242
1148.3	5054.29	1148.3	4458.51	1148.3	-17580.2	1148.3	-17580.2	1148.3	4999.51	1148.3	4458.51	1148.3	-176.096
1148.25	5160	1148.25	4714.26	1148.25	-17272.7	1148.25	-17272.7	1148.25	5009.68	1148.25	4714.26	1148.25	-149.838
1148.2	5168.57	1148.2	4803.88	1148.2	-16808.5	1148.2	-16808.5	1148.2	5019.68	1148.2	4803.88	1148.2	-123.472
1148.15	5234.29	1148.15	5729.4	1148.15	-16971.3	1148.15	-16971.3	1148.15	5029.5	1148.15	5729.4	1148.15	-97.0018
1148.1	5262.86	1148.1	5457.25	1148.1	-16383.5	1148.1	-16383.5	1148.1	5039.15	1148.1	5457.25	1148.1	-70.4317
1148.05	5100	1148.05	5704.79	1148.05	-16897.8	1148.05	-16897.8	1148.05	5048.64	1148.05	5704.79	1148.05	-43.7658
1148	5148.57	1148	5553.94	1148	-16837.9	1148	-16837.9	1148	5057.94	1148	5553.94	1148	-17.0083
1147.95	5371.43	1147.95	5557.4	1147.95	-16642.9	1147.95	-16642.9	1147.95	5067.08	1147.95	5557.4	1147.95	9.83669
1147.9	5191.43	1147.9	5654.59	1147.9	-16794.8	1147.9	-16794.8	1147.9	5076.03	1147.9	5654.59	1147.9	36.765
1147.85	5182.86	1147.85	5652.73	1147.85	-17221.8	1147.85	-17221.8	1147.85	5084.82	1147.85	5652.73	1147.85	63.7724
1147.8	5228.57	1147.8	6427.7	1147.8	-16115.2	1147.8	-16115.2	1147.8	5093.42	1147.8	6427.7	1147.8	90.8549
1147.75	5337.14	1147.75	6085.4	1147.75	-16396.2	1147.75	-16396.2	1147.75	5101.85	1147.75	6085.4	1147.75	118.008
1147.7	5274.29	1147.7	6541.62	1147.7	-16302.9	1147.7	-16302.9	1147.7	5110.1	1147.7	6541.62	1147.7	145.228
1147.65	5317.14	1147.65	7288.07	1147.65	-16268.6	1147.65	-16268.6	1147.65	5118.18	1147.65	7288.07	1147.65	172.511
1147.6	5100	1147.6	7308.68	1147.6	-15428.9	1147.6	-15428.9	1147.6	5126.07	1147.6	7308.68	1147.6	199.853
1147.55	5220	1147.55	6753.02	1147.55	-15247.8	1147.55	-15247.8	1147.55	5133.78	1147.55	6753.02	1147.55	227.248
1147.5	5077.14	1147.5	8018.34	1147.5	-15970.1	1147.5	-15970.1	1147.5	5141.31	1147.5	8018.34	1147.5	254.694
1147.45	5348.57	1147.45	8674.2	1147.45	-15395.2	1147.45	-15395.2	1147.45	5148.66	1147.45	8674.2	1147.45	282.186
1147.4	5337.14	1147.4	7410.98	1147.4	-15453.3	1147.4	-15453.3	1147.4	5155.83	1147.4	7410.98	1147.4	309.72
1147.35	5294.29	1147.35	8111.63	1147.35	-14854.2	1147.35	-14854.2	1147.35	5162.81	1147.35	8111.63	1147.35	337.291
1147.3	5328.57	1147.3	7755.05	1147.3	-15317.1	1147.3	-15317.1	1147.3	5169.61	1147.3	7755.05	1147.3	364.897
1147.25	5374.29	1147.25	8846.85	1147.25	-15091.6	1147.25	-15091.6	1147.25	5176.22	1147.25	8846.85	1147.25	392.532
1147.2	5328.57	1147.2	8375.28	1147.2	-14434.9	1147.2	-14434.9	1147.2	5182.65	1147.2	8375.28	1147.2	420.192
1147.15	5234.29	1147.15	9173.72	1147.15	-13961.9	1147.15	-13961.9	1147.15	5188.89	1147.15	9173.72	1147.15	447.873
1147.1	5160	1147.1	9239.22	1147.1	-13914.7	1147.1	-13914.7	1147.1	5194.95	1147.1	9239.22	1147.1	475.572
1147.05	5217.14	1147.05	9411.31	1147.05	-14282.3	1147.05	-14282.3	1147.05	5200.81	1147.05	9411.31	1147.05	503.283
1147	5391.43	1147	11055.4	1147	-13833.6	1147	-13833.6	1147	5206.49	1147	11055.4	1147	531.003
1146.95	5465.71	1146.95	11425	1146.95	-13019.8	1146.95	-13019.8	1146.95	5211.98	1146.95	11425	1146.95	558.728
1146.9	5528.57	1146.9	11726.8	1146.9	-12066.7	1146.9	-12066.7	1146.9	5217.27	1146.9	11726.8	1146.9	586.454
1146.85	5471.43	1146.85	11802.2	1146.85	-12160.4	1146.85	-12160.4	1146.85	5222.38	1146.85	11802.2	1146.85	614.176
1146.8	5462.86	1146.8	11360.5	1146.8	-11677.6	1146.8	-11677.6	1146.8	5227.29	1146.8	11360.5	1146.8	641.89
1146.75	5540	1146.75	13998.9	1146.75	-11419.6	1146.75	-11419.6	1146.75	5232.01	1146.75	13998.9	1146.75	669.592
1146.7	5597.14	1146.7	15118.3	1146.7	-9979.59	1146.7	-9979.59	1146.7	5236.54	1146.7	15118.3	1146.7	697.279
1146.65	5680	1146.65	14063.8	1146.65	-9704.4	1146.65	-9704.4	1146.65	5240.87	1146.65	14063.8	1146.65	724.945
1146.6	5471.43	1146.6	14646.4	1146.6	-10573.7	1146.6	-10573.7	1146.6	5245	1146.6	14646.4	1146.6	752.587
1146.55	5705.71	1146.55	15432	1146.55	-8893.2	1146.55	-8893.2	1146.55	5248.95	1146.55	15432	1146.55	780.2
1146.5	5620	1146.5	16406	1146.5	-8905.7	1146.5	-8905.7	1146.5	5252.69	1146.5	16406	1146.5	807.781
1146.45	5888.57	1146.45	16420.3	1146.45	-7805.06	1146.45	-7805.06	1146.45	5256.23	1146.45	16420.3	1146.45	835.325
1146.4	5671.43	1146.4	17323.2	1146.4	-6235.28	1146.4	-6235.28	1146.4	5259.58	1146.4	17323.2	1146.4	862.829
1146.35	5780	1146.35	19985.5	1146.35	-5956.99	1146.35	-5956.99	1146.35	5262.73	1146.35	19985.5	1146.35	890.287
1146.3	5754.29	1146.3	20524.7	1146.3	-4731.57	1146.3	-4731.57	1146.3	5265.68	1146.3	20524.7	1146.3	917.696
1146.25	5860	1146.25	21763.9	1146.25	-2620.67	1146.25	-2620.67	1146.25	5268.43	1146.25	21763.9	1146.25	945.052
1146.2	5960	1146.2	23520.1	1146.2	-1382.8	1146.2	-1382.8	1146.2	5270.97	1146.2	23520.1	1146.2	972.351
1146.15	5782.86	1146.15	24530.5	1146.15	-801.59	1146.15	-801.59	1146.15	5273.32	1146.15	24530.5	1146.15	999.588
1146.1	5911.43	1146.1	25090.7	1146.1	359.598	1146.1	359.598	1146.1	5275.46	1146.1	25090.7	1146.1	1026.76
1146.05	6205.71	1146.05	26032	1146.05	2834.73	1146.05	2834.73	1146.05	5277.39	1146.05	26032	1146.05	1053.86
1146	6268.57	1146	28280.5	1146	5498.06	1146	5498.06	1146	5279.13	1146	28280.5	1146	1080.89
1145.95	6214.29	1145.95	30005.6	1145.95	7405.25	1145.95	7405.25	1145.95	5280.65	1145.95	30005.6	1145.95	1107.84
1145.9	6280	1145.9	31846.5	1145.9	9550.96	1145.9	9550.96	1145.9	5281.97	1145.9	31846.5	1145.9	1134.7
1145.85	6200	1145.85	34896.5	1145.85	10428	1145.85	10428	1145.85	5283.09	1145.85	34896.5	1145.85	1161.49
1145.8	6117.14	1145.8	36005.6	1145.8	12570	1145.8	12570	1145.8	5283.99	1145.8	36005.6	1145.8	1188.18
1145.75	6097.14	1145.75	38181.5	1145.75	14194	1145.75	14194	1145.75	5284.69	1145.75	38181.5	1145.75	1214.77
1145.7	6291.43	1145.7	40376.7	1145.7	15645.6	1145.7	15645.6	1145.7	5285.18	1145.7	40376.7	1145.7	1241.27
1145.65	6371.43	1145.65	40748.7	1145.65	19243.4	1145.65	19243.4	1145.65	5285.46	1145.65	40748.7	1145.65	1267.66
1145.6	6302.86	1145.6	43177.6	1145.6	21071	1145.6	21071	1145.6	5285.52	1145.6	43177.6	1145.6	1293.95
1145.55	6120	1145.55	45221.1	1145.55	22553.3	1145.55	22553.3	1145.55	5285.38	1145.55	45221.1	1145.55	1320.13
1145.5	6148.57	1145.5	46905	1145.5	24405.1	1145.5	24405.1	1145.5	5285.02	1145.5	46905	1145.5	1346.19
1145.45	6265.71	1145.45	47702.7	1145.45	26245.4	1145.45	26245.4	1145.45	5284.45	1145.45	47702.7	1145.45	1372.13
1145.4	6320	1145.4	48930.8	1145.4	28404.9	1145.4	28404.9	1145.4	5283.66	1145.4	48930.8	1145.4	1397.94
1145.35	6202.86	1145.35	50784.9	1145.35	29736.9	1145.35	29736.9	1145.35	5282.66	1145.35	50784.9	1145.35	1423.63
1145.3	6217.14	1145.3	52156.4	1145.3	29768	1145.3	29768	1145.3	5281.45	1145.3	52156.4	1145.3	1449.19
1145.25	6220	1145.25	53682.1	1145.25	32453.1	1145.25	32453.1	1145.25	5280.02	1145.25	53682.1	1145.25	1474.61
1145.2	6091.43	1145.2	53982.6	1145.2	33468.8	1145.2	33468.8	1145.2	5278.37	1145.2	53982.6	1145.2	1499.89
1145.15	6054.29	1145.15	54562.2	1145.15	34074.6	1145.15	34074.6	1145.15	5276.5	1145.15	54562.2	1145.15	1525.03
1145.1	6237.14	1145.1	54333.2	1145.1	34694.7	1145.1	34694.7	1145.1	5274.41	1145.1	54333.2	1145.1	1550.02
1145.05	5985.71	1145.05	55056.4	1145.05	34573.8	1145.05	34573.8	1145.05	5272.11	1145.05	55056.4	1145.05	1574.85
1145	5814.29	1145	54950.2	1145	34591.8	1145	34591.8	1145	5269.58	1145	54950.2	1145	1599.53
1144.95	5937.14	1144.95	55204.6	1144.95	33656.3	1144.95	33656.3	1144.95	5266.84	1144.95	55204.6	1144.95	1624.05
1144.9	5985.71	1144.9	55466.5	1144.9	34946.7	1144.9	34946.7	1144.9	5263.87	1144.9	55466.5	1144.9	1648.41
1144.85	5840	1144.85	53614.1	1144.85	33654.6	1144.85	33654.6	1144.85	5260.68	1144.85	53614.1	1144.85	1672.59
1144.8	5748.57	1144.8	51662.1	1144.8	32837.7	1144.8	32837.7	1144.8	5257.26	1144.8	51662.1	1144.8	1696.6
1144.75	5708.57	1144.75	50512.3	1144.75	32108.5	1144.75	32108.5	1144.75	5253.62	1144.75	50512.3	1144.75	1720.43
1144.7	5654.29	1144.7	49741.9	1144.7	30971.7	1144.7	30971.7	1144.7	5249.76	1144.7	49741.9	1144.7	1744.09
1144.65	5814.29	1144.65	48422.7	1144.65	30310	1144.65	30310	1144.65	5245.67	1144.65	48422.7	1144.65	1767.55
1144.6	5820	1144.6	45561.1	1144.6	30119.1	1144.6	30119.1	1144.6	5241.35	1144.6	45561.1	1144.6	1790.83
1144.55	5874.29	1144.55	43201.6	1144.55	27265.1	1144.55	27265.1	1144.55	5236.81	1144.55	43201.6	1144.55	1813.91
1144.5	5808.57	1144.5	41070.2	1144.5	25271.8	1144.5	25271.8	1144.5	5232.03	1144.5	41070.2	1144.5	1836.8
1144.45	5665.71	1144.45	39670.2	1144.45	24553.5	1144.45	24553.5	1144.45	5227.03	1144.45	39670.2	1144.45	1859.48
1144.4	5631.43	1144.4	37260.1	1144.4	21825.7	1144.4	21825.7	1144.4	5221.8	1144.4	37260.1	1144.4	1881.95
1144.35	5342.86	1144.35	35729.4	1144.35	20690.6	1144.35	20690.6	1144.35	5216.34	1144.35	35729.4	1144.35	1904.22
1144.3	5542.86	1144.3	33519.7	1144.3	19662.3	1144.3	19662.3	1144.3	5210.65	1144.3	33519.7	1144.3	1926.27
1144.25	5557.14	1144.25	32036.5	1144.25	17628.6	1144.25	17628.6	1144.25	5204.72	1144.25	32036.5	1144.25	1948.1
1144.2	5460	1144.2	29683.2	1144.2	16031.8	1144.2	16031.8	1144.2	5198.56	1144.2	29683.2	1144.2	1969.71
1144.15	5434.29	1144.15	27797.7	1144.15	14995.3	1144.15	14995.3	1144.15	5192.17	1144.15	27797.7	1144.15	1991.09
1144.1	5391.43	1144.1	25542.4	1144.1	13965.8	1144.1	13965.8	1144.1	5185.54	1144.1	25542.4	1144.1	2012.24
1144.05	5562.86	1144.05	24444.4	1144.05	11984.6	1144.05	11984.6	1144.05	5178.68	1144.05	24444.4	1144.05	2033.16
1144	5482.86	1144	23662.1	1144	10762.7	1144	10762.7	1144	5171.58	1144	23662.1	1144	2053.83
1143.95	5617.14	1143.95	21257.7	1143.95	9627.38	1143.95	9627.38	1143.95	5164.25	1143.95	21257.7	1143.95	2074.26
1143.9	5228.57	1143.9	19580.9	1143.9	9477.53	1143.9	9477.53	1143.9	5156.68	1143.9	19580.9	1143.9	2094.45
1143.85	5345.71	1143.85	19337.4	1143.85	8984.56	1143.85	8984.56	1143.85	5148.87	1143.85	19337.4	1143.85	2114.38
1143.8	5294.29	1143.8	19398.9	1143.8	8260.58	1143.8	8260.58	1143.8	5140.82	1143.8	19398.9	1143.8	2134.05
1143.75	5454.29	1143.75	16249.3	1143.75	7330.96	1143.75	7330.96	1143.75	5132.53	1143.75	16249.3	1143.75	2153.47
1143.7	5382.86	1143.7	15615.4	1143.7	6690.87	1143.7	6690.87	1143.7	5124	1143.7	15615.4	1143.7	2172.62
1143.65	5291.43	1143.65	16058.1	1143.65	6556.37	1143.65	6556.37	1143.65	5115.23	1143.65	16058.1	1143.65	2191.5
1143.6	5462.86	1143.6	15018.7	1143.6	5851.06	1143.6	5851.06	1143.6	5106.21	1143.6	15018.7	1143.6	2210.11
1143.55	5168.57	1143.55	15555.5	1143.55	5396.27	1143.55	5396.27	1143.55	5096.96	1143.55	15555.5	1143.55	2228.45
1143.5	5297.14	1143.5	15312.7	1143.5	5220.29	1143.5	5220.29	1143.5	5087.45	1143.5	15312.7	1143.5	2246.5
1143.45	5205.71	1143.45	13816.9	1143.45	4265.34	1143.45	4265.34	1143.45	5077.71	1143.45	13816.9	1143.45	2264.27
1143.4	5311.43	1143.4	13853.5	1143.4	5262.65	1143.4	5262.65	1143.4	5067.72	1143.4	13853.5	1143.4	2281.75
1143.35	5208.57	1143.35	13159.5	1143.35	5594.84	1143.35	5594.84	1143.35	5057.48	1143.35	13159.5	1143.35	2298.93
1143.3	5208.57	1143.3	12773.4	1143.3	4896.28	1143.3	4896.28	1143.3	5047	1143.3	12773.4	1143.3	2315.82
1143.25	5200	1143.25	13104.9	1143.25	5427.24	1143.25	5427.24	1143.25	5036.26	1143.25	13104.9	1143.25	2332.41
1143.2	5345.71	1143.2	13864.8	1143.2	4338.46	1143.2	4338.46	1143.2	5025.28	1143.2	13864.8	1143.2	2348.69
1143.15	5300	1143.15	13963.4	1143.15	5469.3	1143.15	5469.3	1143.15	5014.05	1143.15	13963.4	1143.15	2364.66
1143.1	5174.29	1143.1	14179.9	1143.1	6009.57	1143.1	6009.57	1143.1	5002.57	1143.1	14179.9	1143.1	2380.31
1143.05	5234.29	1143.05	12603.9	1143.05	5895.68	1143.05	5895.68	1143.05	4990.84	1143.05	12603.9	1143.05	2395.65
1143	5140	1143	12746.4	1143	5345.17	1143	5345.17	1143	4978.86	1143	12746.4	1143	2410.67
1142.95	5317.14	1142.95	13364.8	1142.95	6366.82	1142.95	6366.82	1142.95	4966.62	1142.95	13364.8	1142.95	2425.36
1142.9	5240	1142.9	13747	1142.9	6294.53	1142.9	6294.53	1142.9	4954.13	1142.9	13747	1142.9	2439.72
1142.85	4945.71	1142.85	14006.9	1142.85	5839.44	1142.85	5839.44	1142.85	4941.39	1142.85	14006.9	1142.85	2453.74
1142.8	5168.57	1142.8	15033.7	1142.8	5569.31	1142.8	5569.31	1142.8	4928.39	1142.8	15033.7	1142.8	2467.42
1142.75	5202.86	1142.75	14588.5	1142.75	6457.28	1142.75	6457.28	1142.75	4915.14	1142.75	14588.5	1142.75	2480.77
1142.7	5200	1142.7	14217.6	1142.7	7732.19	1142.7	7732.19	1142.7	4901.63	1142.7	14217.6	1142.7	2493.76
1142.65	5168.57	1142.65	13774.8	1142.65	6935.63	1142.65	6935.63	1142.65	4887.86	1142.65	13774.8	1142.65	2506.41
1142.6	5262.86	1142.6	13187.5	1142.6	6932.19	1142.6	6932.19	1142.6	4873.84	1142.6	13187.5	1142.6	2518.7
1142.55	5197.14	1142.55	12874.2	1142.55	6251.26	1142.55	6251.26	1142.55	4859.55	1142.55	12874.2	1142.55	2530.62
1142.5	5268.57	1142.5	12681.1	1142.5	4962.94	1142.5	4962.94	1142.5	4845.01	1142.5	12681.1	1142.5	2542.19
1142.45	5291.43	1142.45	11400.6	1142.45	4987.77	1142.45	4987.77	1142.45	4830.21	1142.45	11400.6	1142.45	2553.39
1142.4	5100	1142.4	10152.8	1142.4	5126.6	1142.4	5126.6	1142.4	4815.14	1142.4	10152.8	1142.4	2564.21
1142.35	5185.71	1142.35	9421.52	1142.35	4488.34	1142.35	4488.34	1142.35	4799.82	1142.35	9421.52	1142.35	2574.66
1142.3	5108.57	1142.3	8733.33	1142.3	3102.11	1142.3	3102.11	1142.3	4784.23	1142.3	8733.33	1142.3	2584.73
1142.25	5168.57	1142.25	7186.2	1142.25	3021.9	1142.25	3021.9	1142.25	4768.37	1142.25	7186.2	1142.25	2594.42
1142.2	5171.43	1142.2	7656.28	1142.2	1553.31	1142.2	1553.31	1142.2	4752.26	1142.2	7656.28	1142.2	2603.71
1142.15	5102.86	1142.15	5875.35	1142.15	1209.42	1142.15	1209.42	1142.15	4735.87	1142.15	5875.35	1142.15	2612.62
1142.1	5060	1142.1	4786.69	1142.1	1668.07	1142.1	1668.07	1142.1	4719.23	1142.1	4786.69	1142.1	2621.12
1142.05	5177.14	1142.05	4632.01	1142.05	-579.314	1142.05	-579.314	1142.05	4702.31	1142.05	4632.01	1142.05	2629.23
1142	5231.43	1142	4590.82	1142	-117.473	1142	-117.473	1142	4685.13	1142	4590.82	1142	2636.93
1141.95	5122.86	1141.95	3886.56	1141.95	-1443	1141.95	-1443	1141.95	4667.68	1141.95	3886.56	1141.95	2644.22
1141.9	5037.14	1141.9	2343.78	1141.9	-2380.56	1141.9	-2380.56	1141.9	4649.96	1141.9	2343.78	1141.9	2651.1
1141.85	5268.57	1141.85	2056.04	1141.85	-3028.28	1141.85	-3028.28	1141.85	4631.97	1141.85	2056.04	1141.85	2657.56
1141.8	5111.43	1141.8	1783.17	1141.8	-1788.92	1141.8	-1788.92	1141.8	4613.71	1141.8	1783.17	1141.8	2663.6
1141.75	5114.29	1141.75	1863.33	1141.75	-2862.13	1141.75	-2862.13	1141.75	4595.18	1141.75	1863.33	1141.75	2669.21
1141.7	4982.86	1141.7	1591.79	1141.7	-3472.09	1141.7	-3472.09	1141.7	4576.38	1141.7	1591.79	1141.7	2674.4
1141.65	5122.86	1141.65	1176.05	1141.65	-2858.46	1141.65	-2858.46	1141.65	4557.3	1141.65	1176.05	1141.65	2679.15
1141.6	5174.29	1141.6	1193.64	1141.6	-2288.21	1141.6	-2288.21	1141.6	4537.95	1141.6	1193.64	1141.6	2683.46
1141.55	5131.43	1141.55	661.096	1141.55	-3699.14	1141.55	-3699.14	1141.55	4518.33	1141.55	661.096	1141.55	2687.33
1141.5	5171.43	1141.5	1132.91	1141.5	-4601.72	1141.5	-4601.72	1141.5	4498.43	1141.5	1132.91	1141.5	2690.75
1141.45	5145.71	1141.45	985.759	1141.45	-2539.11	1141.45	-2539.11	1141.45	4478.25	1141.45	985.759	1141.45	2693.72
1141.4	5142.86	1141.4	587.587	1141.4	-4474.02	1141.4	-4474.02	1141.4	4457.8	1141.4	587.587	1141.4	2696.24
1141.35	5180	1141.35	576.574	1141.35	-3724.54	1141.35	-3724.54	1141.35	4437.07	1141.35	576.574	1141.35	2698.3
1141.3	5291.43	1141.3	-806.849	1141.3	-3171.81	1141.3	-3171.81	1141.3	4416.06	1141.3	-806.849	1141.3	2699.89
1141.25	5237.14	1141.25	-584.314	1141.25	-2032.55	1141.25	-2032.55	1141.25	4394.78	1141.25	-584.314	1141.25	2701.02
1141.2	5097.14	1141.2	-707.392	1141.2	-2924.95	1141.2	-2924.95	1141.2	4373.21	1141.2	-707.392	1141.2	2701.68
1141.15	5328.57	1141.15	-1167.47	1141.15	-3037.78	1141.15	-3037.78	1141.15	4351.36	1141.15	-1167.47	1141.15	2701.86
1141.1	5168.57	1141.1	-630.008	1141.1	-2883.03	1141.1	-2883.03	1141.1	4329.23	1141.1	-630.008	1141.1	2701.56
1141.05	5154.29	1141.05	-227.543	1141.05	-3337.44	1141.05	-3337.44	1141.05	4306.82	1141.05	-227.543	1141.05	2700.78
1141	5091.43	1141	206.329	1141	-4310.51	1141	-4310.51	1141	4284.12	1141	206.329	1141	2699.51
1140.95	5111.43	1140.95	804.098	1140.95	-3746.96	1140.95	-3746.96	1140.95	4261.15	1140.95	804.098	1140.95	2697.75
1140.9	5114.29	1140.9	145.715	1140.9	-3897.41	1140.9	-3897.41	1140.9	4237.88	1140.9	145.715	1140.9	2695.49
1140.85	5422.86	1140.85	333.433	1140.85	-4175.9	1140.85	-4175.9	1140.85	4214.33	1140.85	333.433	1140.85	2692.73
1140.8	5317.14	1140.8	102.772	1140.8	-3906.11	1140.8	-3906.11	1140.8	4190.5	1140.8	102.772	1140.8	2689.47
1140.75	5125.71	1140.75	-159.47	1140.75	-3205.64	1140.75	-3205.64	1140.75	4166.38	1140.75	-159.47	1140.75	2685.7
1140.7	5185.71	1140.7	-850.872	1140.7	-3117.76	1140.7	-3117.76	1140.7	4141.97	1140.7	-850.872	1140.7	2681.42
1140.65	5262.86	1140.65	113.105	1140.65	-4048.41	1140.65	-4048.41	1140.65	4117.27	1140.65	113.105	1140.65	2676.62
1140.6	5068.57	1140.6	-8.53076	1140.6	-3241.07	1140.6	-3241.07	1140.6	4092.28	1140.6	-8.53076	1140.6	2671.3
1140.55	5014.29	1140.55	-1819.95	1140.55	-3676.06	1140.55	-3676.06	1140.55	4067	1140.55	-1819.95	1140.55	2665.45
1140.5	5082.86	1140.5	-643.799	1140.5	-2799.28	1140.5	-2799.28	1140.5	4041.43	1140.5	-643.799	1140.5	2659.07
1140.45	5405.71	1140.45	108.962	1140.45	-3492.91	1140.45	-3492.91	1140.45	4015.57	1140.45	108.962	1140.45	2652.16
1140.4	5377.14	1140.4	-368.661	1140.4	-3446.25	1140.4	-3446.25	1140.4	3989.42	1140.4	-368.661	1140.4	2644.72
1140.35	5114.29	1140.35	98.4423	1140.35	-2621.42	1140.35	-2621.42	1140.35	3962.97	1140.35	98.4423	1140.35	2636.73
1140.3	5151.43	1140.3	-351.572	1140.3	-4111.59	1140.3	-4111.59	1140.3	3936.23	1140.3	-351.572	1140.3	2628.2
1140.25	5071.43	1140.25	-553.279	1140.25	-3786.48	1140.25	-3786.48	1140.25	3909.2	1140.25	-553.279	1140.25	2619.11
1140.2	5045.71	1140.2	-879.388	1140.2	-4062.8	1140.2	-4062.8	1140.2	3881.87	1140.2	-879.388	1140.2	2609.47
1140.15	5300	1140.15	-493.658	1140.15	-3381.72	1140.15	-3381.72	1140.15	3854.24	1140.15	-493.658	1140.15	2599.28
1140.1	4977.14	1140.1	-321.578	1140.1	-3467.71	1140.1	-3467.71	1140.1	3826.31	1140.1	-321.578	1140.1	2588.52
1140.05	4960	1140.05	-110.068	1140.05	-3627.78	1140.05	-3627.78	1140.05	3798.09	1140.05	-110.068	1140.05	2577.19
1140	5162.86	1140	94.2977	1140	-3124.98	1140	-3124.98	1140	3769.57	1140	94.2977	1140	2565.3
1139.95	5291.43	1139.95	-398.275	1139.95	-1499.51	1139.95	-1499.51	1139.95	3740.75	1139.95	-398.275	1139.95	2552.83
1139.9	5211.43	1139.9	233.072	1139.9	-3143.25	1139.9	-3143.25	1139.9	3711.63	1139.9	233.072	1139.9	2539.78
1139.85	5188.57	1139.85	-20.3931	1139.85	-2804.97	1139.85	-2804.97	1139.85	3682.21	1139.85	-20.3931	1139.85	2526.15
1139.8	5245.71	1139.8	0	1139.8	-3564.16	1139.8	-3564.16	1139.8	3652.48	1139.8	0	1139.8	2511.93
1139.75	5305.71	1139.75	47.3082	1139.75	-3616.93	1139.75	-3616.93	1139.75	3622.46	1139.75	47.3082	1139.75	2497.12
1139.7	5162.86	1139.7	-621.172	1139.7	-3817.28	1139.7	-3817.28	1139.7	3592.13	1139.7	-621.172	1139.7	2481.75
1139.65	5300	1139.65	-145.007	1139.65	-3334.79	1139.65	-3334.79	1139.65	3561.49	1139.65	-145.007	1139.65	2465.84
1139.6	5342.86	1139.6	-672.212	1139.6	-3338.89	1139.6	-3338.89	1139.6	3530.55	1139.6	-672.212	1139.6	2449.42
1139.55	5057.14	1139.55	-804.765	1139.55	-2840.06	1139.55	-2840.06	1139.55	3499.31	1139.55	-804.765	1139.55	2432.52
1139.5	5248.57	1139.5	469.716	1139.5	-3102.6	1139.5	-3102.6	1139.5	3467.75	1139.5	469.716	1139.5	2415.16
1139.45	5317.14	1139.45	1373.06	1139.45	-3936.43	1139.45	-3936.43	1139.45	3435.89	1139.45	1373.06	1139.45	2397.37
1139.4	5108.57	1139.4	130.022	1139.4	-3487.58	1139.4	-3487.58	1139.4	3403.73	1139.4	130.022	1139.4	2379.17
1139.35	5074.29	1139.35	-124.591	1139.35	-3069.55	1139.35	-3069.55	1139.35	3371.25	1139.35	-124.591	1139.35	2360.6
1139.3	5097.14	1139.3	497.747	1139.3	-3949.67	1139.3	-3949.67	1139.3	3338.46	1139.3	497.747	1139.3	2341.68
1139.25	5142.86	1139.25	-142.81	1139.25	-3828.96	1139.25	-3828.96	1139.25	3305.37	1139.25	-142.81	1139.25	2322.43
1139.2	5068.57	1139.2	321.181	1139.2	-2809.06	1139.2	-2809.06	1139.2	3271.96	1139.2	321.181	1139.2	2302.89
1139.15	5094.29	1139.15	716.617	1139.15	-2339.81	1139.15	-2339.81	1139.15	3238.24	1139.15	716.617	1139.15	2283.08
1139.1	5305.71	1139.1	513.33	1139.1	-2658.88	1139.1	-2658.88	1139.1	3204.2	1139.1	513.33	1139.1	2263.02
1139.05	5337.14	1139.05	258.29	1139.05	-2838.85	1139.05	-2838.85	1139.05	3169.86	1139.05	258.29	1139.05	2242.75
1139	5297.14	1139	376.107	1139	-2543.66	1139	-2543.66	1139	3135.2	1139	376.107	1139	2222.29
1138.95	5354.29	1138.95	208.269	1138.95	-2106	1138.95	-2106	1138.95	3100.22	1138.95	208.269	1138.95	2201.66
1138.9	5162.86	1138.9	-97.7967	1138.9	-2014.35	1138.9	-2014.35	1138.9	3064.93	1138.9	-97.7967	1138.9	2180.9
1138.85	5200	1138.85	446.776	1138.85	-2914.4	1138.85	-2914.4	1138.85	3029.32	1138.85	446.776	1138.85	2160.03
1138.8	5131.43	1138.8	-79.1784	1138.8	-2183.61	1138.8	-2183.61	1138.8	2993.39	1138.8	-79.1784	1138.8	2139.08
1138.75	5171.43	1138.75	-469.559	1138.75	-1596.03	1138.75	-1596.03	1138.75	2957.14	1138.75	-469.559	1138.75	2118.07
1138.7	5251.43	1138.7	-479.781	1138.7	-2379.4	1138.7	-2379.4	1138.7	2920.58	1138.7	-479.781	1138.7	2097.03
1138.65	5251.43	1138.65	-443.517	1138.65	-2134.7	1138.65	-2134.7	1138.65	2883.7	1138.65	-443.517	1138.65	2075.99
1138.6	5251.43	1138.6	-473.641	1138.6	-1902.01	1138.6	-1902.01	1138.6	2846.49	1138.6	-473.641	1138.6	2054.98
1138.55	5328.57	1138.55	-165.482	1138.55	-1962.78	1138.55	-1962.78	1138.55	2808.96	1138.55	-165.482	1138.55	2034.02
1138.5	5165.71	1138.5	267.142	1138.5	-2560.24	1138.5	-2560.24	1138.5	2771.11	1138.5	267.142	1138.5	2013.13
1138.45	5162.86	1138.45	743.728	1138.45	-2463.76	1138.45	-2463.76	1138.45	2732.94	1138.45	743.728	1138.45	1992.35
1138.4	5308.57	1138.4	395.305	1138.4	-1843.69	1138.4	-1843.69	1138.4	2694.45	1138.4	395.305	1138.4	1971.7
1138.35	5228.57	1138.35	585.706	1138.35	-2909.44	1138.35	-2909.44	1138.35	2655.63	1138.35	585.706	1138.35	1951.21
1138.3	5242.86	1138.3	65.3763	1138.3	-3183.43	1138.3	-3183.43	1138.3	2616.48	1138.3	65.3763	1138.3	1930.91
1138.25	5188.57	1138.25	38.4073	1138.25	-1916.76	1138.25	-1916.76	1138.25	2577.01	1138.25	38.4073	1138.25	1910.82
1138.2	5194.29	1138.2	97.5151	1138.2	-2332.35	1138.2	-2332.35	1138.2	2537.21	1138.2	97.5151	1138.2	1890.96
1138.15	5228.57	1138.15	779.344	1138.15	-2227.25	1138.15	-2227.25	1138.15	2497.08	1138.15	779.344	1138.15	1871.37
1138.1	5202.86	1138.1	-1.59374	1138.1	-2785.21	1138.1	-2785.21	1138.1	2456.62	1138.1	-1.59374	1138.1	1852.08
1138.05	5262.86	1138.05	216.021	1138.05	-1884.58	1138.05	-1884.58	1138.05	2415.84	1138.05	216.021	1138.05	1833.1
1138	5151.43	1138	1062.18	1138	-2085.1	1138	-2085.1	1138	2374.72	1138	1062.18	1138	1814.47
1137.95	5168.57	1137.95	696.456	1137.95	-1146.85	1137.95	-1146.85	1137.95	2333.28	1137.95	696.456	1137.95	1796.22
1137.9	5208.57	1137.9	1068.3	1137.9	-913.939	1137.9	-913.939	1137.9	2291.5	1137.9	1068.3	1137.9	1778.36
1137.85	5100	1137.85	1815.66	1137.85	-1906.57	1137.85	-1906.57	1137.85	2249.39	1137.85	1815.66	1137.85	1760.93
1137.8	5177.14	1137.8	-704.14	1137.8	-1322.53	1137.8	-1322.53	1137.8	2206.95	1137.8	-704.14	1137.8	1743.95
1137.75	5317.14	1137.75	-246.775	1137.75	-701.536	1137.75	-701.536	1137.75	2164.17	1137.75	-246.775	1137.75	1727.45
1137.7	5185.71	1137.7	459.658	1137.7	-1458.16	1137.7	-1458.16	1137.7	2121.06	1137.7	459.658	1137.7	1711.46
1137.65	5208.57	1137.65	492.058	1137.65	-1608.87	1137.65	-1608.87	1137.65	2077.61	1137.65	492.058	1137.65	1696
1137.6	5248.57	1137.6	-79.7847	1137.6	-1264.27	1137.6	-1264.27	1137.6	2033.82	1137.6	-79.7847	1137.6	1681.1
1137.55	5234.29	1137.55	-19.1181	1137.55	-2231.66	1137.55	-2231.66	1137.55	1989.7	1137.55	-19.1181	1137.55	1666.79
1137.5	5128.57	1137.5	942.415	1137.5	-2272.58	1137.5	-2272.58	1137.5	1945.24	1137.5	942.415	1137.5	1653.09
1137.45	5031.43	1137.45	207.246	1137.45	-1998.46	1137.45	-1998.46	1137.45	1900.44	1137.45	207.246	1137.45	1640.04
1137.4	5111.43	1137.4	91.9076	1137.4	-1394.24	1137.4	-1394.24	1137.4	1855.31	1137.4	91.9076	1137.4	1627.65
1137.35	5097.14	1137.35	977.838	1137.35	-692.606	1137.35	-692.606	1137.35	1809.83	1137.35	977.838	1137.35	1615.95
1137.3	5240	1137.3	-416.312	1137.3	-1783.78	1137.3	-1783.78	1137.3	1764.01	1137.3	-416.312	1137.3	1604.98
1137.25	5317.14	1137.25	0	1137.25	-1553.57	1137.25	-1553.57	1137.25	1717.85	1137.25	0	1137.25	1594.75
1137.2	5134.29	1137.2	-157.026	1137.2	-1596.83	1137.2	-1596.83	1137.2	1671.34	1137.2	-157.026	1137.2	1585.29
1137.15	4991.43	1137.15	747.082	1137.15	49.1581	1137.15	49.1581	1137.15	1624.5	1137.15	747.082	1137.15	1576.57
1137.1	5240	1137.1	193.349	1137.1	-977.219	1137.1	-977.219	1137.1	1577.3	1137.1	193.349	1137.1	1568.55
1137.05	5088.57	1137.05	119.299	1137.05	-782.443	1137.05	-782.443	1137.05	1529.77	1137.05	119.299	1137.05	1561.2
1137	5242.86	1137	303.59	1137	-137.284	1137	-137.284	1137	1481.88	1137	303.59	1137	1554.49
1136.95	5022.86	1136.95	8.79466	1136.95	-688.606	1136.95	-688.606	1136.95	1433.66	1136.95	8.79466	1136.95	1548.38
1136.9	5345.71	1136.9	504.155	1136.9	-592.641	1136.9	-592.641	1136.9	1385.08	1136.9	504.155	1136.9	1542.84
1136.85	5320	1136.85	1354.26	1136.85	-697.222	1136.85	-697.222	1136.85	1336.15	1136.85	1354.26	1136.85	1537.82
1136.8	5191.43	1136.8	1496.34	1136.8	-862.687	1136.8	-862.687	1136.8	1286.88	1136.8	1496.34	1136.8	1533.31
1136.75	5180	1136.75	138.32	1136.75	-90.3469	1136.75	-90.3469	1136.75	1237.26	1136.75	138.32	1136.75	1529.25
1136.7	5185.71	1136.7	338.738	1136.7	-51.1587	1136.7	-51.1587	1136.7	1187.28	1136.7	338.738	1136.7	1525.62
1136.65	5191.43	1136.65	265.67	1136.65	-809.618	1136.65	-809.618	1136.65	1136.96	1136.65	265.67	1136.65	1522.39
1136.6	5197.14	1136.6	-351.144	1136.6	-1257.14	1136.6	-1257.14	1136.6	1086.28	1136.6	-351.144	1136.6	1519.51
1136.55	5171.43	1136.55	215.374	1136.55	-983.055	1136.55	-983.055	1136.55	1035.25	1136.55	215.374	1136.55	1516.95
1136.5	5237.14	1136.5	665.722	1136.5	-834.667	1136.5	-834.667	1136.5	983.866	1136.5	665.722	1136.5	1514.68
1136.45	5188.57	1136.45	669.074	1136.45	-551.426	1136.45	-551.426	1136.45	932.127	1136.45	669.074	1136.45	1512.67
1136.4	5160	1136.4	108.371	1136.4	-1392.78	1136.4	-1392.78	1136.4	880.034	1136.4	108.371	1136.4	1510.87
1136.35	5231.43	1136.35	226.778	1136.35	-824.247	1136.35	-824.247	1136.35	827.584	1136.35	226.778	1136.35	1509.26
1136.3	5085.71	1136.3	821.773	1136.3	-419.979	1136.3	-419.979	1136.3	774.778	1136.3	821.773	1136.3	1507.8
1136.25	5100	1136.25	-184.823	1136.25	0	1136.25	0	1136.25	721.614	1136.25	-184.823	1136.25	1506.45
1136.2	5154.29	1136.2	27.4166	1136.2	-341.918	1136.2	-341.918	1136.2	668.092	1136.2	27.4166	1136.2	1505.18
1136.15	5191.43	1136.15	-93.2182	1136.15	-477.859	1136.15	-477.859	1136.15	614.212	1136.15	-93.2182	1136.15	1503.96
1136.1	5174.29	1136.1	317.185	1136.1	-433.605	1136.1	-433.605	1136.1	559.975	1136.1	317.185	1136.1	1502.74
1136.05	5160	1136.05	29.0468	1136.05	-563.238	1136.05	-563.238	1136.05	505.383	1136.05	29.0468	1136.05	1501.5
1136	5268.57	1136	-887.516	1136	-532.752	1136	-532.752	1136	450.436	1136	-887.516	1136	1500.21
1135.95	5174.29	1135.95	-28.556	1135.95	-408.117	1135.95	-408.117	1135.95	395.134	1135.95	-28.556	1135.95	1498.81
1135.9	5005.71	1135.9	520.932	1135.9	-1.25017	1135.9	-1.25017	1135.9	339.479	1135.9	520.932	1135.9	1497.29
1135.85	5128.57	1135.85	-106.292	1135.85	-577.505	1135.85	-577.505	1135.85	283.471	1135.85	-106.292	1135.85	1495.61
1135.8	5265.71	1135.8	-7.20785	1135.8	-205.017	1135.8	-205.017	1135.8	227.112	1135.8	-7.20785	1135.8	1493.73
1135.75	5151.43	1135.75	277.221	1135.75	250.167	1135.75	250.167	1135.75	170.401	1135.75	277.221	1135.75	1491.61
1135.7	5085.71	1135.7	-96.287	1135.7	962.578	1135.7	962.578	1135.7	113.341	1135.7	-96.287	1135.7	1489.22
1135.65	5311.43	1135.65	-129.277	1135.65	592.993	1135.65	592.993	1135.65	55.9305	1135.65	-129.277	1135.65	1486.54
1135.6	5414.29	1135.6	408.445	1135.6	-53.636	1135.6	-53.636	1135.6	-1.82801	1135.6	408.445	1135.6	1483.51
1135.55	5228.57	1135.55	300.309	1135.55	-804.373	1135.55	-804.373	1135.55	-59.9342	1135.55	300.309	1135.55	1480.12
1135.5	5200	1135.5	-164.932	1135.5	-305.65	1135.5	-305.65	1135.5	-118.387	1135.5	-164.932	1135.5	1476.31
1135.45	5254.29	1135.45	-448.369	1135.45	718.875	1135.45	718.875	1135.45	-177.186	1135.45	-448.369	1135.45	1472.07
1135.4	5185.71	1135.4	-636.941	1135.4	488.696	1135.4	488.696	1135.4	-236.331	1135.4	-636.941	1135.4	1467.35
1135.35	5171.43	1135.35	97.6788	1135.35	786.997	1135.35	786.997	1135.35	-295.82	1135.35	97.6788	1135.35	1462.11
1135.3	5122.86	1135.3	0	1135.3	201.89	1135.3	201.89	1135.3	-355.652	1135.3	0	1135.3	1456.34
1135.25	5354.29	1135.25	261.447	1135.25	780.05	1135.25	780.05	1135.25	-415.827	1135.25	261.447	1135.25	1449.98
1135.2	5228.57	1135.2	621.479	1135.2	764.812	1135.2	764.812	1135.2	-476.344	1135.2	621.479	1135.2	1443.05
1135.15	4997.14	1135.15	-505.3	1135.15	-162.263	1135.15	-162.263	1135.15	-537.203	1135.15	-505.3	1135.15	1435.53
1135.1	5217.14	1135.1	-538.017	1135.1	507.659	1135.1	507.659	1135.1	-598.401	1135.1	-538.017	1135.1	1427.42
1135.05	5131.43	1135.05	-1166.78	1135.05	1101.02	1135.05	1101.02	1135.05	-659.939	1135.05	-1166.78	1135.05	1418.72
1135	5140	1135	-412.307	1135	524.406	1135	524.406	1135	-721.816	1135	-412.307	1135	1409.44
1134.95	5117.14	1134.95	-1120.06	1134.95	85.3122	1134.95	85.3122	1134.95	-784.03	1134.95	-1120.06	1134.95	1399.56
1134.9	5388.57	1134.9	-311.456	1134.9	521.989	1134.9	521.989	1134.9	-846.582	1134.9	-311.456	1134.9	1389.09
1134.85	5417.14	1134.85	486.886	1134.85	833.817	1134.85	833.817	1134.85	-909.47	1134.85	486.886	1134.85	1378.02
1134.8	5334.29	1134.8	472.434	1134.8	1207.73	1134.8	1207.73	1134.8	-972.693	1134.8	472.434	1134.8	1366.36
1134.75	5088.57	1134.75	538.164	1134.75	1107.65	1134.75	1107.65	1134.75	-1036.25	1134.75	538.164	1134.75	1354.09
1134.7	4974.29	1134.7	86.8348	1134.7	510.883	1134.7	510.883	1134.7	-1100.14	1134.7	86.8348	1134.7	1341.23
1134.65	5102.86	1134.65	-766.063	1134.65	1854.98	1134.65	1854.98	1134.65	-1164.37	1134.65	-766.063	1134.65	1327.76
1134.6	5257.14	1134.6	-367.021	1134.6	2288.16	1134.6	2288.16	1134.6	-1228.92	1134.6	-367.021	1134.6	1313.68
1134.55	5288.57	1134.55	-1275.89	1134.55	1128.13	1134.55	1128.13	1134.55	-1293.81	1134.55	-1275.89	1134.55	1299
1134.5	5245.71	1134.5	-1476.27	1134.5	712.322	1134.5	712.322	1134.5	-1359.03	1134.5	-1476.27	1134.5	1283.71
1134.45	5191.43	1134.45	-1243.82	1134.45	783.503	1134.45	783.503	1134.45	-1424.58	1134.45	-1243.82	1134.45	1267.8
1134.4	5220	1134.4	122.176	1134.4	164.577	1134.4	164.577	1134.4	-1490.45	1134.4	122.176	1134.4	1251.29
1134.35	5208.57	1134.35	-1336.82	1134.35	816.026	1134.35	816.026	1134.35	-1556.66	1134.35	-1336.82	1134.35	1234.16
1134.3	5177.14	1134.3	-1381.52	1134.3	244.233	1134.3	244.233	1134.3	-1623.19	1134.3	-1381.52	1134.3	1216.41
1134.25	5191.43	1134.25	-19.3137	1134.25	252.386	1134.25	252.386	1134.25	-1690.05	1134.25	-19.3137	1134.25	1198.04
1134.2	5205.71	1134.2	-573.595	1134.2	1098.71	1134.2	1098.71	1134.2	-1757.23	1134.2	-573.595	1134.2	1179.05
1134.15	5200	1134.15	-732.915	1134.15	816.809	1134.15	816.809	1134.15	-1824.74	1134.15	-732.915	1134.15	1159.44
1134.1	5117.14	1134.1	-234.162	1134.1	1739.99	1134.1	1739.99	1134.1	-1892.57	1134.1	-234.162	1134.1	1139.2
1134.05	5068.57	1134.05	-1169.72	1134.05	965.453	1134.05	965.453	1134.05	-1960.73	1134.05	-1169.72	1134.05	1118.34
1134	5137.14	1134	-249.405	1134	1252.51	1134	1252.51	1134	-2029.2	1134	-249.405	1134	1096.85
1133.95	5162.86	1133.95	-95.7966	1133.95	595.82	1133.95	595.82	1133.95	-2098	1133.95	-95.7966	1133.95	1074.73
1133.9	5114.29	1133.9	-930.433	1133.9	2114.38	1133.9	2114.38	1133.9	-2167.12	1133.9	-930.433	1133.9	1051.98
1133.85	5211.43	1133.85	269.317	1133.85	1609.92	1133.85	1609.92	1133.85	-2236.56	1133.85	269.317	1133.85	1028.59
1133.8	5165.71	1133.8	-1507.47	1133.8	3496.14	1133.8	3496.14	1133.8	-2306.32	1133.8	-1507.47	1133.8	1004.57
1133.75	4942.86	1133.75	-548.514	1133.75	1940.08	1133.75	1940.08	1133.75	-2376.4	1133.75	-548.514	1133.75	979.906
1133.7	5108.57	1133.7	-1152.16	1133.7	1682.6	1133.7	1682.6	1133.7	-2446.79	1133.7	-1152.16	1133.7	954.604
1133.65	5468.57	1133.65	-1148.39	1133.65	2603.45	1133.65	2603.45	1133.65	-2517.5	1133.65	-1148.39	1133.65	928.661
1133.6	5160	1133.6	321.791	1133.6	1618.77	1133.6	1618.77	1133.6	-2588.53	1133.6	321.791	1133.6	902.074
1133.55	5148.57	1133.55	425.434	1133.55	1908.97	1133.55	1908.97	1133.55	-2659.87	1133.55	425.434	1133.55	874.842
1133.5	5251.43	1133.5	-160.383	1133.5	3045.52	1133.5	3045.52	1133.5	-2731.52	1133.5	-160.383	1133.5	846.961
1133.45	5131.43	1133.45	-623.053	1133.45	1841.87	1133.45	1841.87	1133.45	-2803.49	1133.45	-623.053	1133.45	818.432
1133.4	5137.14	1133.4	-472.298	1133.4	2428.07	1133.4	2428.07	1133.4	-2875.77	1133.4	-472.298	1133.4	789.251
1133.35	5262.86	1133.35	-997.914	1133.35	2018.59	1133.35	2018.59	1133.35	-2948.36	1133.35	-997.914	1133.35	759.416
1133.3	5277.14	1133.3	-1135.21	1133.3	2223.49	1133.3	2223.49	1133.3	-3021.27	1133.3	-1135.21	1133.3	728.927
1133.25	5202.86	1133.25	-103.811	1133.25	1303.23	1133.25	1303.23	1133.25	-3094.48	1133.25	-103.811	1133.25	697.78
1133.2	5140	1133.2	-462.976	1133.2	2764.37	1133.2	2764.37	1133.2	-3168	1133.2	-462.976	1133.2	665.974
1133.15	5102.86	1133.15	327.798	1133.15	2765.52	1133.15	2765.52	1133.15	-3241.83	1133.15	327.798	1133.15	633.507
1133.1	5117.14	1133.1	325.972	1133.1	2035.76	1133.1	2035.76	1133.1	-3315.97	1133.1	325.972	1133.1	600.378
1133.05	5128.57	1133.05	-994.607	1133.05	2937.72	1133.05	2937.72	1133.05	-3390.41	1133.05	-994.607	1133.05	566.583
1133	5188.57	1133	-311.197	1133	2302.61	1133	2302.61	1133	-3465.16	1133	-311.197	1133	532.122
1132.95	5202.86	1132.95	-983.321	1132.95	2320.92	1132.95	2320.92	1132.95	-3540.22	1132.95	-983.321	1132.95	496.992
1132.9	5285.71	1132.9	59.8409	1132.9	2339.16	1132.9	2339.16	1132.9	-3615.58	1132.9	59.8409	1132.9	461.192
1132.85	5105.71	1132.85	-851.173	1132.85	2082.67	1132.85	2082.67	1132.85	-3691.24	1132.85	-851.173	1132.85	424.719
1132.8	5128.57	1132.8	-954.078	1132.8	2434.71	1132.8	2434.71	1132.8	-3767.21	1132.8	-954.078	1132.8	387.572
1132.75	5108.57	1132.75	-47.442	1132.75	2540.56	1132.75	2540.56	1132.75	-3843.47	1132.75	-47.442	1132.75	349.748
1132.7	5280	1132.7	-888.814	1132.7	2217.91	1132.7	2217.91	1132.7	-3920.04	1132.7	-888.814	1132.7	311.247
1132.65	5262.86	1132.65	-1041.68	1132.65	2148.1	1132.65	2148.1	1132.65	-3996.91	1132.65	-1041.68	1132.65	272.065
1132.6	5085.71	1132.6	-257.704	1132.6	3391.82	1132.6	3391.82	1132.6	-4074.08	1132.6	-257.704	1132.6	232.201
1132.55	5080	1132.55	-1353.53	1132.55	2959.8	1132.55	2959.8	1132.55	-4151.54	1132.55	-1353.53	1132.55	191.654
1132.5	5114.29	1132.5	335.897	1132.5	1948.58	1132.5	1948.58	1132.5	-4229.3	1132.5	335.897	1132.5	150.42
1132.45	5194.29	1132.45	-51.5899	1132.45	2191.98	1132.45	2191.98	1132.45	-4307.36	1132.45	-51.5899	1132.45	108.499
1132.4	5154.29	1132.4	-727.903	1132.4	2068.01	1132.4	2068.01	1132.4	-4385.72	1132.4	-727.903	1132.4	65.8879
1132.35	5051.43	1132.35	-1485.73	1132.35	3217.05	1132.35	3217.05	1132.35	-4464.37	1132.35	-1485.73	1132.35	22.5853
1132.3	5048.57	1132.3	-998.436	1132.3	3259.63	1132.3	3259.63	1132.3	-4543.32	1132.3	-998.436	1132.3	-21.4107
1132.25	5042.86	1132.25	-850.738	1132.25	2698.84	1132.25	2698.84	1132.25	-4622.56	1132.25	-850.738	1132.25	-66.1021
1132.2	5134.29	1132.2	-762.524	1132.2	1625.31	1132.2	1625.31	1132.2	-4702.09	1132.2	-762.524	1132.2	-111.491
1132.15	5342.86	1132.15	-149.789	1132.15	2952.62	1132.15	2952.62	1132.15	-4781.91	1132.15	-149.789	1132.15	-157.579
1132.1	5302.86	1132.1	-878.82	1132.1	2711.68	1132.1	2711.68	1132.1	-4862.03	1132.1	-878.82	1132.1	-204.368
1132.05	5245.71	1132.05	-714.206	1132.05	2576.69	1132.05	2576.69	1132.05	-4942.43	1132.05	-714.206	1132.05	-251.86
1132	5142.86	1132	-1093.15	1132	2521.21	1132	2521.21	1132	-5023.12	1132	-1093.15	1132	-300.057
1131.95	5237.14	1131.95	175.61	1131.95	3410.67	1131.95	3410.67	1131.95	-5104.11	1131.95	175.61	1131.95	-348.961
1131.9	5211.43	1131.9	-192.508	1131.9	2629.02	1131.9	2629.02	1131.9	-5185.38	1131.9	-192.508	1131.9	-398.574
1131.85	5200	1131.85	874.686	1131.85	2922.23	1131.85	2922.23	1131.85	-5266.94	1131.85	874.686	1131.85	-448.898
1131.8	5000	1131.8	-118.405	1131.8	3344.44	1131.8	3344.44	1131.8	-5348.78	1131.8	-118.405	1131.8	-499.934
1131.75	5060	1131.75	-654.214	1131.75	3058.23	1131.75	3058.23	1131.75	-5430.91	1131.75	-654.214	1131.75	-551.685
1131.7	5351.43	1131.7	-310.67	1131.7	4305.56	1131.7	4305.56	1131.7	-5513.32	1131.7	-310.67	1131.7	-604.152
1131.65	5260	1131.65	-1698.55	1131.65	3917.35	1131.65	3917.35	1131.65	-5596.02	1131.65	-1698.55	1131.65	-657.338
1131.6	5231.43	1131.6	-1724.98	1131.6	4016.19	1131.6	4016.19	1131.6	-5679	1131.6	-1724.98	1131.6	-711.244
1131.55	5337.14	1131.55	-795.041	1131.55	3284.07	1131.55	3284.07	1131.55	-5762.26	1131.55	-795.041	1131.55	-765.872
1131.5	5337.14	1131.5	-1115.54	1131.5	3412.57	1131.5	3412.57	1131.5	-5845.8	1131.5	-1115.54	1131.5	-821.224
1131.45	5257.14	1131.45	-1651.77	1131.45	3930.59	1131.45	3930.59	1131.45	-5929.63	1131.45	-1651.77	1131.45	-877.302
1131.4	5400	1131.4	-254.095	1131.4	2701.57	1131.4	2701.57	1131.4	-6013.73	1131.4	-254.095	1131.4	-934.108
1131.35	5297.14	1131.35	-367.966	1131.35	3275.7	1131.35	3275.7	1131.35	-6098.11	1131.35	-367.966	1131.35	-991.644
1131.3	5248.57	1131.3	-367.171	1131.3	3028.35	1131.3	3028.35	1131.3	-6182.77	1131.3	-367.171	1131.3	-1049.91
1131.25	5277.14	1131.25	32.6748	1131.25	2377.24	1131.25	2377.24	1131.25	-6267.71	1131.25	32.6748	1131.25	-1108.91
1131.2	5208.57	1131.2	-649.18	1131.2	2962.76	1131.2	2962.76	1131.2	-6352.92	1131.2	-649.18	1131.2	-1168.65
1131.15	5394.29	1131.15	-629.799	1131.15	2948.03	1131.15	2948.03	1131.15	-6438.41	1131.15	-629.799	1131.15	-1229.12
1131.1	5314.29	1131.1	-682.085	1131.1	2618.05	1131.1	2618.05	1131.1	-6524.17	1131.1	-682.085	1131.1	-1290.34
1131.05	5317.14	1131.05	-36.4427	1131.05	2514.11	1131.05	2514.11	1131.05	-6610.21	1131.05	-36.4427	1131.05	-1352.29
1131	5231.43	1131	-447.382	1131	3120.13	1131	3120.13	1131	-6696.52	1131	-447.382	1131	-1414.99
1130.95	5085.71	1130.95	-131.824	1130.95	2596.51	1130.95	2596.51	1130.95	-6783.1	1130.95	-131.824	1130.95	-1478.44
1130.9	4980	1130.9	-28.851	1130.9	2994.98	1130.9	2994.98	1130.9	-6869.95	1130.9	-28.851	1130.9	-1542.63
1130.85	5034.29	1130.85	35.1516	1130.85	2162.07	1130.85	2162.07	1130.85	-6957.08	1130.85	35.1516	1130.85	-1607.57
1130.8	5091.43	1130.8	-85.5222	1130.8	2638.5	1130.8	2638.5	1130.8	-7044.47	1130.8	-85.5222	1130.8	-1673.26
1130.75	5257.14	1130.75	306.519	1130.75	2654.95	1130.75	2654.95	1130.75	-7132.13	1130.75	306.519	1130.75	-1739.7
1130.7	5134.29	1130.7	-1205.39	1130.7	3301.59	1130.7	3301.59	1130.7	-7220.07	1130.7	-1205.39	1130.7	-1806.9
1130.65	5131.43	1130.65	-598.984	1130.65	3321.65	1130.65	3321.65	1130.65	-7308.26	1130.65	-598.984	1130.65	-1874.85
1130.6	5114.29	1130.6	-411.973	1130.6	2865.65	1130.6	2865.65	1130.6	-7396.73	1130.6	-411.973	1130.6	-1943.57
1130.55	5111.43	1130.55	511.514	1130.55	1884.06	1130.55	1884.06	1130.55	-7485.46	1130.55	511.514	1130.55	-2013.04
1130.5	5154.29	1130.5	158.317	1130.5	3109.44	1130.5	3109.44	1130.5	-7574.45	1130.5	158.317	1130.5	-2083.28
1130.45	5177.14	1130.45	-357.247	1130.45	3322.54	1130.45	3322.54	1130.45	-7663.71	1130.45	-357.247	1130.45	-2154.28
1130.4	5262.86	1130.4	-656.368	1130.4	2671.89	1130.4	2671.89	1130.4	-7753.23	1130.4	-656.368	1130.4	-2226.04
1130.35	5080	1130.35	-634.013	1130.35	2667.76	1130.35	2667.76	1130.35	-7843.02	1130.35	-634.013	1130.35	-2298.58
1130.3	5120	1130.3	-716.308	1130.3	2670.39	1130.3	2670.39	1130.3	-7933.06	1130.3	-716.308	1130.3	-2371.88
1130.25	5194.29	1130.25	-345.546	1130.25	2257.24	1130.25	2257.24	1130.25	-8023.37	1130.25	-345.546	1130.25	-2445.96
1130.2	5211.43	1130.2	-1533.53	1130.2	2512.08	1130.2	2512.08	1130.2	-8113.93	1130.2	-1533.53	1130.2	-2520.81
1130.15	5122.86	1130.15	-1002.59	1130.15	2594.13	1130.15	2594.13	1130.15	-8204.76	1130.15	-1002.59	1130.15	-2596.44
1130.1	5160	1130.1	-1553.69	1130.1	3051.92	1130.1	3051.92	1130.1	-8295.84	1130.1	-1553.69	1130.1	-2672.84
1130.05	5082.86	1130.05	-680.949	1130.05	2426.21	1130.05	2426.21	1130.05	-8387.18	1130.05	-680.949	1130.05	-2750.03
1130	5145.71	1130	-978.197	1130	2735.5	1130	2735.5	1130	-8478.78	1130	-978.197	1130	-2827.99
1129.95	5228.57	1129.95	180.151	1129.95	3341.46	1129.95	3341.46	1129.95	-8570.63	1129.95	180.151	1129.95	-2906.74
1129.9	5131.43	1129.9	-443.188	1129.9	3267.02	1129.9	3267.02	1129.9	-8662.74	1129.9	-443.188	1129.9	-2986.27
1129.85	5128.57	1129.85	-557.553	1129.85	3171.87	1129.85	3171.87	1129.85	-8755.1	1129.85	-557.553	1129.85	-3066.59
1129.8	5205.71	1129.8	-782.123	1129.8	3102.97	1129.8	3102.97	1129.8	-8847.72	1129.8	-782.123	1129.8	-3147.7
1129.75	5322.86	1129.75	-174.895	1129.75	2457.07	1129.75	2457.07	1129.75	-8940.59	1129.75	-174.895	1129.75	-3229.61
1129.7	5185.71	1129.7	0	1129.7	3329.35	1129.7	3329.35	1129.7	-9033.7	1129.7	0	1129.7	-3312.3
1129.65	5151.43	1129.65	-10.0576	1129.65	2449.91	1129.65	2449.91	1129.65	-9127.08	1129.65	-10.0576	1129.65	-3395.78
1129.6	5108.57	1129.6	1.68613	1129.6	2832.59	1129.6	2832.59	1129.6	-9220.7	1129.6	1.68613	1129.6	-3479.99
1129.55	5037.14	1129.55	-369.567	1129.55	2191.71	1129.55	2191.71	1129.55	-9314.56	1129.55	-369.567	1129.55	-3564.89
1129.5	5157.14	1129.5	-571.327	1129.5	2733.76	1129.5	2733.76	1129.5	-9408.68	1129.5	-571.327	1129.5	-3650.39
1129.45	5245.71	1129.45	-916.251	1129.45	2360.36	1129.45	2360.36	1129.45	-9503.05	1129.45	-916.251	1129.45	-3736.46
1129.4	5317.14	1129.4	214.48	1129.4	1629.53	1129.4	1629.53	1129.4	-9597.66	1129.4	214.48	1129.4	-3823.03
1129.35	5188.57	1129.35	783.713	1129.35	1263.23	1129.35	1263.23	1129.35	-9692.52	1129.35	783.713	1129.35	-3910.04
1129.3	5080	1129.3	-419.194	1129.3	1880.42	1129.3	1880.42	1129.3	-9787.62	1129.3	-419.194	1129.3	-3997.42
1129.25	5291.43	1129.25	17.0872	1129.25	2286.6	1129.25	2286.6	1129.25	-9882.97	1129.25	17.0872	1129.25	-4085.13
1129.2	5154.29	1129.2	-522.32	1129.2	2071.54	1129.2	2071.54	1129.2	-9978.56	1129.2	-522.32	1129.2	-4173.1
1129.15	5205.71	1129.15	-871.82	1129.15	1741.32	1129.15	1741.32	1129.15	-10074.4	1129.15	-871.82	1129.15	-4261.28
1129.1	5157.14	1129.1	-408.953	1129.1	1556.66	1129.1	1556.66	1129.1	-10170.5	1129.1	-408.953	1129.1	-4349.6
1129.05	5082.86	1129.05	-391.43	1129.05	1216.8	1129.05	1216.8	1129.05	-10266.8	1129.05	-391.43	1129.05	-4438
1129	5257.14	1129	-472.269	1129	1103.02	1129	1103.02	1129	-10363.3	1129	-472.269	1129	-4526.44
1128.95	5177.14	1128.95	436.714	1128.95	733.794	1128.95	733.794	1128.95	-10460.1	1128.95	436.714	1128.95	-4614.83
1128.9	5011.43	1128.9	-1542.7	1128.9	510.052	1128.9	510.052	1128.9	-10557.2	1128.9	-1542.7	1128.9	-4703.14
1128.85	5234.29	1128.85	-718.415	1128.85	1324.35	1128.85	1324.35	1128.85	-10654.4	1128.85	-718.415	1128.85	-4791.29
1128.8	5268.57	1128.8	-414.683	1128.8	990	1128.8	990	1128.8	-10751.9	1128.8	-414.683	1128.8	-4879.24
1128.75	4982.86	1128.75	-900.558	1128.75	1109.76	1128.75	1109.76	1128.75	-10849.7	1128.75	-900.558	1128.75	-4966.91
1128.7	5097.14	1128.7	-1190.48	1128.7	1236.98	1128.7	1236.98	1128.7	-10947.7	1128.7	-1190.48	1128.7	-5054.26
1128.65	5254.29	1128.65	-980.337	1128.65	84.3305	1128.65	84.3305	1128.65	-11045.9	1128.65	-980.337	1128.65	-5141.22
1128.6	5220	1128.6	-253.143	1128.6	1774.69	1128.6	1774.69	1128.6	-11144.3	1128.6	-253.143	1128.6	-5227.73
1128.55	5254.29	1128.55	550.677	1128.55	772.717	1128.55	772.717	1128.55	-11243	1128.55	550.677	1128.55	-5313.73
1128.5	5100	1128.5	256.959	1128.5	-47.118	1128.5	-47.118	1128.5	-11341.9	1128.5	256.959	1128.5	-5399.17
1128.45	5142.86	1128.45	-976.199	1128.45	0	1128.45	0	1128.45	-11441.1	1128.45	-976.199	1128.45	-5483.99
1128.4	5268.57	1128.4	589.941	1128.4	-53.0938	1128.4	-53.0938	1128.4	-11540.4	1128.4	589.941	1128.4	-5568.12
1128.35	5265.71	1128.35	802.208	1128.35	-609.127	1128.35	-609.127	1128.35	-11640.1	1128.35	802.208	1128.35	-5651.51
1128.3	5188.57	1128.3	443.584	1128.3	-571.63	1128.3	-571.63	1128.3	-11739.9	1128.3	443.584	1128.3	-5734.09
1128.25	5160	1128.25	41.0932	1128.25	257.46	1128.25	257.46	1128.25	-11840	1128.25	41.0932	1128.25	-5815.82
1128.2	5180	1128.2	649.335	1128.2	-128.931	1128.2	-128.931	1128.2	-11940.3	1128.2	649.335	1128.2	-5896.63
1128.15	5142.86	1128.15	54.427	1128.15	-1657.22	1128.15	-1657.22	1128.15	-12040.9	1128.15	54.427	1128.15	-5976.45
1128.1	5300	1128.1	132.987	1128.1	-491.964	1128.1	-491.964	1128.1	-12141.7	1128.1	132.987	1128.1	-6055.24
1128.05	5142.86	1128.05	-1466.09	1128.05	-634.172	1128.05	-634.172	1128.05	-12242.7	1128.05	-1466.09	1128.05	-6132.93
1128	5220	1128	-781.666	1128	-334.445	1128	-334.445	1128	-12344	1128	-781.666	1128	-6209.46
1127.95	5162.86	1127.95	-710.592	1127.95	-6.12655	1127.95	-6.12655	1127.95	-12445.6	1127.95	-710.592	1127.95	-6284.78
1127.9	5168.57	1127.9	-22.7056	1127.9	-466.87	1127.9	-466.87	1127.9	-12547.4	1127.9	-22.7056	1127.9	-6358.83
1127.85	5117.14	1127.85	-558.39	1127.85	-514.426	1127.85	-514.426	1127.85	-12649.5	1127.85	-558.39	1127.85	-6431.53
1127.8	5134.29	1127.8	122.569	1127.8	-407.92	1127.8	-407.92	1127.8	-12751.8	1127.8	122.569	1127.8	-6502.85
1127.75	5028.57	1127.75	-121.704	1127.75	-964.286	1127.75	-964.286	1127.75	-12854.4	1127.75	-121.704	1127.75	-6572.71
1127.7	5140	1127.7	-172.165	1127.7	-772.786	1127.7	-772.786	1127.7	-12957.3	1127.7	-172.165	1127.7	-6641.06
1127.65	5145.71	1127.65	-268.71	1127.65	-1424.77	1127.65	-1424.77	1127.65	-13060.4	1127.65	-268.71	1127.65	-6707.85
1127.6	4951.43	1127.6	-1087.52	1127.6	-960.632	1127.6	-960.632	1127.6	-13163.8	1127.6	-1087.52	1127.6	-6773
1127.55	4891.43	1127.55	140.607	1127.55	-728.28	1127.55	-728.28	1127.55	-13267.4	1127.55	140.607	1127.55	-6836.46
1127.5	5177.14	1127.5	-706.811	1127.5	-1298.95	1127.5	-1298.95	1127.5	-13371.4	1127.5	-706.811	1127.5	-6898.17
1127.45	5014.29	1127.45	15.184	1127.45	-1839.13	1127.45	-1839.13	1127.45	-13475.6	1127.45	15.184	1127.45	-6958.08
1127.4	5251.43	1127.4	-652.809	1127.4	-1731.77	1127.4	-1731.77	1127.4	-13580.1	1127.4	-652.809	1127.4	-7016.12
1127.35	5071.43	1127.35	-163.449	1127.35	-1174.31	1127.35	-1174.31	1127.35	-13684.9	1127.35	-163.449	1127.35	-7072.24
1127.3	5005.71	1127.3	515.359	1127.3	-1880.6	1127.3	-1880.6	1127.3	-13790	1127.3	515.359	1127.3	-7126.37
1127.25	5154.29	1127.25	-553.774	1127.25	-1913.52	1127.25	-1913.52	1127.25	-13895.3	1127.25	-553.774	1127.25	-7178.45
1127.2	5062.86	1127.2	-191.828	1127.2	-1443.52	1127.2	-1443.52	1127.2	-14001	1127.2	-191.828	1127.2	-7228.44
1127.15	5085.71	1127.15	340.204	1127.15	-1641.07	1127.15	-1641.07	1127.15	-14106.9	1127.15	340.204	1127.15	-7276.26
1127.1	5308.57	1127.1	729.683	1127.1	-1644.98	1127.1	-1644.98	1127.1	-14213.1	1127.1	729.683	1127.1	-7321.86
1127.05	5168.57	1127.05	665.64	1127.05	-1876.62	1127.05	-1876.62	1127.05	-14319.6	1127.05	665.64	1127.05	-7365.18
1127	5171.43	1127	117.316	1127	-1747.25	1127	-1747.25	1127	-14426.5	1127	117.316	1127	-7406.16
1126.95	5148.57	1126.95	1156.04	1126.95	-1556.52	1126.95	-1556.52	1126.95	-14533.6	1126.95	1156.04	1126.95	-7444.74
1126.9	5214.29	1126.9	1193.91	1126.9	-1726.46	1126.9	-1726.46	1126.9	-14641	1126.9	1193.91	1126.9	-7480.87
1126.85	5054.29	1126.85	667.079	1126.85	-2118.32	1126.85	-2118.32	1126.85	-14748.8	1126.85	667.079	1126.85	-7514.47
1126.8	5048.57	1126.8	679.366	1126.8	-1975.76	1126.8	-1975.76	1126.8	-14856.8	1126.8	679.366	1126.8	-7545.5
1126.75	5271.43	1126.75	498.45	1126.75	-2690.21	1126.75	-2690.21	1126.75	-14965.2	1126.75	498.45	1126.75	-7573.9
1126.7	5105.71	1126.7	1000.55	1126.7	-2422.81	1126.7	-2422.81	1126.7	-15073.9	1126.7	1000.55	1126.7	-7599.6
1126.65	5220	1126.65	298.792	1126.65	-2126.71	1126.65	-2126.71	1126.65	-15182.9	1126.65	298.792	1126.65	-7622.55
1126.6	4911.43	1126.6	289.393	1126.6	-2244.34	1126.6	-2244.34	1126.6	-15292.2	1126.6	289.393	1126.6	-7642.69
1126.55	5188.57	1126.55	305.464	1126.55	-1973.41	1126.55	-1973.41	1126.55	-15401.8	1126.55	305.464	1126.55	-7659.95
1126.5	5288.57	1126.5	1892.07	1126.5	-2129.72	1126.5	-2129.72	1126.5	-15511.8	1126.5	1892.07	1126.5	-7674.28
1126.45	5305.71	1126.45	1015.35	1126.45	-1166.85	1126.45	-1166.85	1126.45	-15622.1	1126.45	1015.35	1126.45	-7685.63
1126.4	5360	1126.4	1289.19	1126.4	-1827.4	1126.4	-1827.4	1126.4	-15732.7	1126.4	1289.19	1126.4	-7693.92
1126.35	5365.71	1126.35	1049.65	1126.35	-1707.03	1126.35	-1707.03	1126.35	-15843.6	1126.35	1049.65	1126.35	-7699.11
1126.3	5371.43	1126.3	1824.58	1126.3	-2390.06	1126.3	-2390.06	1126.3	-15954.9	1126.3	1824.58	1126.3	-7701.12
1126.25	5048.57	1126.25	2116.43	1126.25	-1936.87	1126.25	-1936.87	1126.25	-16066.5	1126.25	2116.43	1126.25	-7699.92
1126.2	5040	1126.2	1456.88	1126.2	-2600.35	1126.2	-2600.35	1126.2	-16178.5	1126.2	1456.88	1126.2	-7695.42
1126.15	5017.14	1126.15	1004.75	1126.15	-2308.5	1126.15	-2308.5	1126.15	-16290.8	1126.15	1004.75	1126.15	-7687.58
1126.1	5122.86	1126.1	1136.99	1126.1	-2524.18	1126.1	-2524.18	1126.1	-16403.4	1126.1	1136.99	1126.1	-7676.34
1126.05	4997.14	1126.05	1790.75	1126.05	-2036.72	1126.05	-2036.72	1126.05	-16516.4	1126.05	1790.75	1126.05	-7661.63
1126	5137.14	1126	1252.17	1126	-2913.72	1126	-2913.72	1126	-16629.7	1126	1252.17	1126	-7643.4
1125.95	5140	1125.95	1616.53	1125.95	-2963.99	1125.95	-2963.99	1125.95	-16743.4	1125.95	1616.53	1125.95	-7621.59
1125.9	5157.14	1125.9	1943.93	1125.9	-1693.37	1125.9	-1693.37	1125.9	-16857.5	1125.9	1943.93	1125.9	-7596.14
1125.85	5040	1125.85	1955.85	1125.85	-2366.15	1125.85	-2366.15	1125.85	-16971.9	1125.85	1955.85	1125.85	-7566.99
1125.8	5100	1125.8	1189.89	1125.8	-1527.1	1125.8	-1527.1	1125.8	-17086.6	1125.8	1189.89	1125.8	-7534.09
1125.75	5091.43	1125.75	1632.72	1125.75	-1889.71	1125.75	-1889.71	1125.75	-17201.8	1125.75	1632.72	1125.75	-7497.36
1125.7	5197.14	1125.7	2654.72	1125.7	-2448.35	1125.7	-2448.35	1125.7	-17317.2	1125.7	2654.72	1125.7	-7456.76
1125.65	5028.57	1125.65	2375.79	1125.65	-2728.15	1125.65	-2728.15	1125.65	-17433.1	1125.65	2375.79	1125.65	-7412.21
1125.6	5191.43	1125.6	2546.99	1125.6	-2868.39	1125.6	-2868.39	1125.6	-17549.3	1125.6	2546.99	1125.6	-7363.68
1125.55	5380	1125.55	2993.26	1125.55	-2365.25	1125.55	-2365.25	1125.55	-17665.9	1125.55	2993.26	1125.55	-7311.09
1125.5	5257.14	1125.5	2844.58	1125.5	-2341.53	1125.5	-2341.53	1125.5	-17782.9	1125.5	2844.58	1125.5	-7254.39
1125.45	5202.86	1125.45	2660.87	1125.45	-3812.36	1125.45	-3812.36	1125.45	-17900.2	1125.45	2660.87	1125.45	-7193.51
1125.4	5322.86	1125.4	2966.19	1125.4	-2401.43	1125.4	-2401.43	1125.4	-18017.9	1125.4	2966.19	1125.4	-7128.4
1125.35	5428.57	1125.35	2000.61	1125.35	-2577.65	1125.35	-2577.65	1125.35	-18136	1125.35	2000.61	1125.35	-7059
1125.3	5317.14	1125.3	3199.22	1125.3	-2197.96	1125.3	-2197.96	1125.3	-18254.5	1125.3	3199.22	1125.3	-6985.25
1125.25	5402.86	1125.25	2458.97	1125.25	-2271.63	1125.25	-2271.63	1125.25	-18373.4	1125.25	2458.97	1125.25	-6907.09
1125.2	5085.71	1125.2	1951.72	1125.2	-1580.85	1125.2	-1580.85	1125.2	-18492.6	1125.2	1951.72	1125.2	-6824.46
1125.15	5097.14	1125.15	2346.25	1125.15	-2072.39	1125.15	-2072.39	1125.15	-18612.3	1125.15	2346.25	1125.15	-6737.31
1125.1	5111.43	1125.1	2311.14	1125.1	-2318.25	1125.1	-2318.25	1125.1	-18732.3	1125.1	2311.14	1125.1	-6645.57
1125.05	5151.43	1125.05	2876.71	1125.05	-2846.62	1125.05	-2846.62	1125.05	-18852.8	1125.05	2876.71	1125.05	-6549.18
1125	5054.29	1125	2481.08	1125	-2458.89	1125	-2458.89	1125	-18973.6	1125	2481.08	1125	-6448.09
1124.95	4965.71	1124.95	2495.51	1124.95	-2437.26	1124.95	-2437.26	1124.95	-19094.9	1124.95	2495.51	1124.95	-6342.23
1124.9	5025.71	1124.9	3302.22	1124.9	-2307.7	1124.9	-2307.7	1124.9	-19216.5	1124.9	3302.22	1124.9	-6231.55
1124.85	5305.71	1124.85	2920.87	1124.85	-1338.88	1124.85	-1338.88	1124.85	-19338.6	1124.85	2920.87	1124.85	-6115.99
1124.8	5242.86	1124.8	3168.1	1124.8	-1611.14	1124.8	-1611.14	1124.8	-19461	1124.8	3168.1	1124.8	-5995.48
1124.75	5205.71	1124.75	3092.01	1124.75	-2554.93	1124.75	-2554.93	1124.75	-19583.9	1124.75	3092.01	1124.75	-5869.98
1124.7	5097.14	1124.7	2608.23	1124.7	-2263.16	1124.7	-2263.16	1124.7	-19707.2	1124.7	2608.23	1124.7	-5739.41
1124.65	5165.71	1124.65	2143.12	1124.65	-1251.88	1124.65	-1251.88	1124.65	-19830.9	1124.65	2143.12	1124.65	-5603.73
1124.6	5431.43	1124.6	2804.14	1124.6	-1173.08	1124.6	-1173.08	1124.6	-19955	1124.6	2804.14	1124.6	-5462.86
1124.55	5197.14	1124.55	3006.89	1124.55	-2809.62	1124.55	-2809.62	1124.55	-20079.5	1124.55	3006.89	1124.55	-5316.76
1124.5	5182.86	1124.5	3125.03	1124.5	-1706	1124.5	-1706	1124.5	-20204.5	1124.5	3125.03	1124.5	-5165.37
1124.45	5014.29	1124.45	2409.53	1124.45	-2151.17	1124.45	-2151.17	1124.45	-20329.9	1124.45	2409.53	1124.45	-5008.62
1124.4	5097.14	1124.4	2502.84	1124.4	-1927.76	1124.4	-1927.76	1124.4	-20455.7	1124.4	2502.84	1124.4	-4846.45
1124.35	5300	1124.35	2816.91	1124.35	-1079.13	1124.35	-1079.13	1124.35	-20581.9	1124.35	2816.91	1124.35	-4678.81
1124.3	5302.86	1124.3	2780.3	1124.3	-1753.82	1124.3	-1753.82	1124.3	-20708.6	1124.3	2780.3	1124.3	-4505.64
1124.25	5074.29	1124.25	2474.26	1124.25	-1714.34	1124.25	-1714.34	1124.25	-20835.7	1124.25	2474.26	1124.25	-4326.87
1124.2	5242.86	1124.2	1867.05	1124.2	-883.058	1124.2	-883.058	1124.2	-20963.3	1124.2	1867.05	1124.2	-4142.45
1124.15	5174.29	1124.15	2060.97	1124.15	-1172.8	1124.15	-1172.8	1124.15	-21091.3	1124.15	2060.97	1124.15	-3952.33
1124.1	5020	1124.1	2435.16	1124.1	-1282.74	1124.1	-1282.74	1124.1	-21219.7	1124.1	2435.16	1124.1	-3756.43
1124.05	5060	1124.05	2232.38	1124.05	-1540.2	1124.05	-1540.2	1124.05	-21348.6	1124.05	2232.38	1124.05	-3554.7
1124	5160	1124	2311.06	1124	-1041	1124	-1041	1124	-21477.9	1124	2311.06	1124	-3347.09
1123.95	5182.86	1123.95	1814.37	1123.95	-370.9	1123.95	-370.9	1123.95	-21607.7	1123.95	1814.37	1123.95	-3133.53
1123.9	5194.29	1123.9	2150.94	1123.9	-1365.79	1123.9	-1365.79	1123.9	-21737.9	1123.9	2150.94	1123.9	-2913.96
1123.85	5274.29	1123.85	3124.04	1123.85	-1353.47	1123.85	-1353.47	1123.85	-21868.6	1123.85	3124.04	1123.85	-2688.33
1123.8	5125.71	1123.8	2515.23	1123.8	-985.113	1123.8	-985.113	1123.8	-21999.8	1123.8	2515.23	1123.8	-2456.57
1123.75	5337.14	1123.75	2368.73	1123.75	-1365.05	1123.75	-1365.05	1123.75	-22131.4	1123.75	2368.73	1123.75	-2218.64
1123.7	5337.14	1123.7	1879.47	1123.7	-895.08	1123.7	-895.08	1123.7	-22263.4	1123.7	1879.47	1123.7	-1974.45
1123.65	5265.71	1123.65	1652.91	1123.65	-26.3617	1123.65	-26.3617	1123.65	-22396	1123.65	1652.91	1123.65	-1723.97
1123.6	5311.43	1123.6	2635.64	1123.6	-405.958	1123.6	-405.958	1123.6	-22529	1123.6	2635.64	1123.6	-1467.12
1123.55	5245.71	1123.55	2407.43	1123.55	-586.026	1123.55	-586.026	1123.55	-22662.5	1123.55	2407.43	1123.55	-1203.86
1123.5	5148.57	1123.5	1365.74	1123.5	-169.796	1123.5	-169.796	1123.5	-22796.4	1123.5	1365.74	1123.5	-934.113
1123.45	5051.43	1123.45	1643.64	1123.45	88.4322	1123.45	88.4322	1123.45	-22930.8	1123.45	1643.64	1123.45	-657.83
1123.4	5151.43	1123.4	2133.18	1123.4	0	1123.4	0	1123.4	-23065.7	1123.4	2133.18	1123.4	-374.95
1123.35	5062.86	1123.35	2322.52	1123.35	307.06	1123.35	307.06	1123.35	-23201	1123.35	2322.52	1123.35	-85.4129
1123.3	5031.43	1123.3	2339.07	1123.3	193.516	1123.3	193.516	1123.3	-23336.3	1123.3	2339.07	1123.3	210.84
1123.25	5277.14	1123.25	3045.73	1123.25	192.913	1123.25	192.913	1123.25	-23471	1123.25	3045.73	1123.25	513.868
1123.2	5194.29	1123.2	1726.49	1123.2	-210.914	1123.2	-210.914	1123.2	-23604.8	1123.2	1726.49	1123.2	823.704
1123.15	5345.71	1123.15	1104.66	1123.15	-229.67	1123.15	-229.67	1123.15	-23736.9	1123.15	1104.66	1123.15	1140.09
1123.1	5277.14	1123.1	1316.37	1123.1	285.968	1123.1	285.968	1123.1	-23867.1	1123.1	1316.37	1123.1	1462.58
1123.05	5265.71	1123.05	1369.36	1123.05	-22.6475	1123.05	-22.6475	1123.05	-23994.7	1123.05	1369.36	1123.05	1790.72
1123	5262.86	1123	754.3	1123	-758.192	1123	-758.192	1123	-24119.2	1123	754.3	1123	2124.07
1122.95	5168.57	1122.95	788.305	1122.95	161.407	1122.95	161.407	1122.95	-24240.2	1122.95	788.305	1122.95	2462.18
1122.9	5174.29	1122.9	970.899	1122.9	170.51	1122.9	170.51	1122.9	-24357.2	1122.9	970.899	1122.9	2804.6
1122.85	5211.43	1122.85	1122.65	1122.85	-461.571	1122.85	-461.571	1122.85	-24469.6	1122.85	1122.65	1122.85	3150.87
1122.8	5408.57	1122.8	236.209	1122.8	-210.305	1122.8	-210.305	1122.8	-24576.9	1122.8	236.209	1122.8	3500.56
1122.75	5365.71	1122.75	1222.19	1122.75	1190.2	1122.75	1190.2	1122.75	-24678.7	1122.75	1222.19	1122.75	3853.21
1122.7	5320	1122.7	556.249	1122.7	1996.19	1122.7	1996.19	1122.7	-24774.4	1122.7	556.249	1122.7	4208.38
1122.65	5174.29	1122.65	469.185	1122.65	782.477	1122.65	782.477	1122.65	-24863.5	1122.65	469.185	1122.65	4565.61
1122.6	5360	1122.6	1210.32	1122.6	1097.06	1122.6	1097.06	1122.6	-24945.6	1122.6	1210.32	1122.6	4924.46
1122.55	5268.57	1122.55	912.261	1122.55	863.29	1122.55	863.29	1122.55	-25020.1	1122.55	912.261	1122.55	5284.48
1122.5	5214.29	1122.5	-67.489	1122.5	975.86	1122.5	975.86	1122.5	-25086.5	1122.5	-67.489	1122.5	5645.21
1122.45	5157.14	1122.45	615.929	1122.45	1114.46	1122.45	1114.46	1122.45	-25144.3	1122.45	615.929	1122.45	6006.22
1122.4	5362.86	1122.4	-109.493	1122.4	1875.55	1122.4	1875.55	1122.4	-25193	1122.4	-109.493	1122.4	6367.06
1122.35	5222.86	1122.35	-445.321	1122.35	1854.24	1122.35	1854.24	1122.35	-25232.2	1122.35	-445.321	1122.35	6727.26
1122.3	5260	1122.3	-565.625	1122.3	2104.92	1122.3	2104.92	1122.3	-25261.2	1122.3	-565.625	1122.3	7086.39
1122.25	5222.86	1122.25	-73.2145	1122.25	1676.6	1122.25	1676.6	1122.25	-25279.7	1122.25	-73.2145	1122.25	7444
1122.2	5240	1122.2	-45.1115	1122.2	2462.42	1122.2	2462.42	1122.2	-25287	1122.2	-45.1115	1122.2	7799.64
1122.15	5174.29	1122.15	5.47816	1122.15	2256.3	1122.15	2256.3	1122.15	-25282.7	1122.15	5.47816	1122.15	8153
1122.1	5022.86	1122.1	-253.055	1122.1	2406.44	1122.1	2406.44	1122.1	-25266.3	1122.1	-253.055	1122.1	8503.94
1122.05	5254.29	1122.05	-76.0744	1122.05	1546.89	1122.05	1546.89	1122.05	-25237.4	1122.05	-76.0744	1122.05	8852.32
1122	5245.71	1122	-301.414	1122	1260.3	1122	1260.3	1122	-25195.2	1122	-301.414	1122	9198.03
1121.95	5257.14	1121.95	193.94	1121.95	1998.71	1121.95	1998.71	1121.95	-25139.5	1121.95	193.94	1121.95	9540.92
1121.9	5114.29	1121.9	583.939	1121.9	1280.17	1121.9	1280.17	1121.9	-25069.6	1121.9	583.939	1121.9	9880.88
1121.85	5351.43	1121.85	-1352.2	1121.85	966.664	1121.85	966.664	1121.85	-24985.2	1121.85	-1352.2	1121.85	10217.8
1121.8	5211.43	1121.8	-1450.56	1121.8	1328.08	1121.8	1328.08	1121.8	-24885.5	1121.8	-1450.56	1121.8	10551.4
1121.75	5371.43	1121.75	-967.498	1121.75	1221.34	1121.75	1221.34	1121.75	-24770.3	1121.75	-967.498	1121.75	10881.8
1121.7	5557.14	1121.7	-376.881	1121.7	1354.2	1121.7	1354.2	1121.7	-24638.9	1121.7	-376.881	1121.7	11208.7
1121.65	5348.57	1121.65	407.142	1121.65	1412.4	1121.65	1412.4	1121.65	-24490.8	1121.65	407.142	1121.65	11532
1121.6	5360	1121.6	-532.962	1121.6	2065.59	1121.6	2065.59	1121.6	-24325.7	1121.6	-532.962	1121.6	11851.6
1121.55	5205.71	1121.55	-574.949	1121.55	1084.02	1121.55	1084.02	1121.55	-24142.8	1121.55	-574.949	1121.55	12167.4
1121.5	5160	1121.5	4.51464	1121.5	328.69	1121.5	328.69	1121.5	-23941.8	1121.5	4.51464	1121.5	12479.1
1121.45	5262.86	1121.45	-581.362	1121.45	1081.02	1121.45	1081.02	1121.45	-23722.2	1121.45	-581.362	1121.45	12786.8
1121.4	5314.29	1121.4	399.068	1121.4	707.642	1121.4	707.642	1121.4	-23483.4	1121.4	399.068	1121.4	13090.2
1121.35	5234.29	1121.35	1054.29	1121.35	395.001	1121.35	395.001	1121.35	-23224.9	1121.35	1054.29	1121.35	13389.3
1121.3	5254.29	1121.3	915.342	1121.3	726.44	1121.3	726.44	1121.3	-22946.2	1121.3	915.342	1121.3	13683.8
1121.25	5422.86	1121.25	172.296	1121.25	76.1186	1121.25	76.1186	1121.25	-22646.9	1121.25	172.296	1121.25	13973.8
1121.2	5474.29	1121.2	-163.494	1121.2	0	1121.2	0	1121.2	-22326.4	1121.2	-163.494	1121.2	14259
1121.15	5337.14	1121.15	482.917	1121.15	72.3927	1121.15	72.3927	1121.15	-21984.5	1121.15	482.917	1121.15	14539.3
1121.1	5177.14	1121.1	-811.324	1121.1	120.475	1121.1	120.475	1121.1	-21622	1121.1	-811.324	1121.1	14814.6
1121.05	5440	1121.05	241.44	1121.05	152.229	1121.05	152.229	1121.05	-21240	1121.05	241.44	1121.05	15084.7
1121	5300	1121	366.315	1121	-984.563	1121	-984.563	1121	-20839.5	1121	366.315	1121	15349.6
1120.95	5482.86	1120.95	854.807	1120.95	-157.633	1120.95	-157.633	1120.95	-20421.7	1120.95	854.807	1120.95	15609.1
1120.9	5268.57	1120.9	1274.1	1120.9	-1008.51	1120.9	-1008.51	1120.9	-19987.5	1120.9	1274.1	1120.9	15863
1120.85	5122.86	1120.85	1359.38	1120.85	-776.815	1120.85	-776.815	1120.85	-19538.2	1120.85	1359.38	1120.85	16111.3
1120.8	5285.71	1120.8	953.336	1120.8	-567.943	1120.8	-567.943	1120.8	-19074.7	1120.8	953.336	1120.8	16353.8
1120.75	5500	1120.75	1749.85	1120.75	-1098.53	1120.75	-1098.53	1120.75	-18598.2	1120.75	1749.85	1120.75	16590.5
1120.7	5597.14	1120.7	1912.16	1120.7	-1573.53	1120.7	-1573.53	1120.7	-18109.7	1120.7	1912.16	1120.7	16821.3
1120.65	5508.57	1120.65	1078.87	1120.65	-2521.34	1120.65	-2521.34	1120.65	-17610.3	1120.65	1078.87	1120.65	17046.4
1120.6	5465.71	1120.6	3128	1120.6	-2381.21	1120.6	-2381.21	1120.6	-17101.1	1120.6	3128	1120.6	17265.7
1120.55	5611.43	1120.55	1883.73	1120.55	-3418.75	1120.55	-3418.75	1120.55	-16583.2	1120.55	1883.73	1120.55	17479.2
1120.5	5717.14	1120.5	3172.7	1120.5	-2964.42	1120.5	-2964.42	1120.5	-16057.6	1120.5	3172.7	1120.5	17686.9
1120.45	5740	1120.45	2737.19	1120.45	-3455.78	1120.45	-3455.78	1120.45	-15525.4	1120.45	2737.19	1120.45	17889
1120.4	5794.29	1120.4	3563.92	1120.4	-3810.84	1120.4	-3810.84	1120.4	-14987.8	1120.4	3563.92	1120.4	18085.3
1120.35	5637.14	1120.35	4677.9	1120.35	-3779.83	1120.35	-3779.83	1120.35	-14445.7	1120.35	4677.9	1120.35	18275.9
1120.3	5528.57	1120.3	5083.03	1120.3	-3084.53	1120.3	-3084.53	1120.3	-13900.2	1120.3	5083.03	1120.3	18460.8
1120.25	5768.57	1120.25	4968.45	1120.25	-3423.13	1120.25	-3423.13	1120.25	-13352.5	1120.25	4968.45	1120.25	18640
1120.2	5697.14	1120.2	4622.32	1120.2	-2695.03	1120.2	-2695.03	1120.2	-12803.6	1120.2	4622.32	1120.2	18813.6
1120.15	5894.29	1120.15	5531.2	1120.15	-2897.95	1120.15	-2897.95	1120.15	-12254.6	1120.15	5531.2	1120.15	18981.6
1120.1	5797.14	1120.1	6275.9	1120.1	-2654.82	1120.1	-2654.82	1120.1	-11706.6	1120.1	6275.9	1120.1	19143.9
1120.05	5988.57	1120.05	7653.08	1120.05	-2243.84	1120.05	-2243.84	1120.05	-11160.6	1120.05	7653.08	1120.05	19300.6
1120	6008.57	1120	7523.86	1120	-2849.64	1120	-2849.64	1120	-10617.8	1120	7523.86	1120	19451.8
1119.95	5900	1119.95	8814.21	1119.95	-2948.18	1119.95	-2948.18	1119.95	-10079.1	1119.95	8814.21	1119.95	19597.4
1119.9	5948.57	1119.9	10289.5	1119.9	-1362.45	1119.9	-1362.45	1119.9	-9545.75	1119.9	10289.5	1119.9	19737.4
1119.85	5905.71	1119.85	12837.3	1119.85	-1058.7	1119.85	-1058.7	1119.85	-9018.75	1119.85	12837.3	1119.85	19871.9
1119.8	6245.71	1119.8	13003.5	1119.8	-715.518	1119.8	-715.518	1119.8	-8499.2	1119.8	13003.5	1119.8	20000.8
1119.75	6385.71	1119.75	14049.9	1119.75	526.273	1119.75	526.273	1119.75	-7988.16	1119.75	14049.9	1119.75	20124.3
1119.7	6340	1119.7	17205.3	1119.7	2196.84	1119.7	2196.84	1119.7	-7486.73	1119.7	17205.3	1119.7	20242.2
1119.65	6220	1119.65	17570.9	1119.65	3595.55	1119.65	3595.55	1119.65	-6995.91	1119.65	17570.9	1119.65	20354.7
1119.6	6228.57	1119.6	18802	1119.6	4680.73	1119.6	4680.73	1119.6	-6516.07	1119.6	18802	1119.6	20461.8
1119.55	6591.43	1119.55	21179.2	1119.55	7368	1119.55	7368	1119.55	-6047.09	1119.55	21179.2	1119.55	20563.4
1119.5	6528.57	1119.5	22952	1119.5	9051.33	1119.5	9051.33	1119.5	-5588.88	1119.5	22952	1119.5	20659.5
1119.45	6680	1119.45	24919.3	1119.45	10475.7	1119.45	10475.7	1119.45	-5141.33	1119.45	24919.3	1119.45	20750.3
1119.4	6905.71	1119.4	26456.6	1119.4	12182.5	1119.4	12182.5	1119.4	-4704.34	1119.4	26456.6	1119.4	20835.7
1119.35	6931.43	1119.35	29157.3	1119.35	14696	1119.35	14696	1119.35	-4277.8	1119.35	29157.3	1119.35	20915.7
1119.3	6942.86	1119.3	33280.5	1119.3	18013.7	1119.3	18013.7	1119.3	-3861.6	1119.3	33280.5	1119.3	20990.3
1119.25	6937.14	1119.25	35323.4	1119.25	19934.3	1119.25	19934.3	1119.25	-3455.65	1119.25	35323.4	1119.25	21059.6
1119.2	6754.29	1119.2	38082	1119.2	22320.2	1119.2	22320.2	1119.2	-3059.84	1119.2	38082	1119.2	21123.5
1119.15	6882.86	1119.15	41691.6	1119.15	26863	1119.15	26863	1119.15	-2674.06	1119.15	41691.6	1119.15	21182.2
1119.1	7114.29	1119.1	45251.9	1119.1	29840.4	1119.1	29840.4	1119.1	-2298.21	1119.1	45251.9	1119.1	21235.6
1119.05	7017.14	1119.05	47622.7	1119.05	34025.2	1119.05	34025.2	1119.05	-1932.19	1119.05	47622.7	1119.05	21283.6
1119	7157.14	1119	52854.4	1119	36589	1119	36589	1119	-1575.88	1119	52854.4	1119	21326.5
1118.95	7288.57	1118.95	58159.9	1118.95	39405	1118.95	39405	1118.95	-1229.19	1118.95	58159.9	1118.95	21364
1118.9	7182.86	1118.9	60812.6	1118.9	43661.8	1118.9	43661.8	1118.9	-892.008	1118.9	60812.6	1118.9	21396.4
1118.85	7265.71	1118.85	64480	1118.85	49166.4	1118.85	49166.4	1118.85	-564.232	1118.85	64480	1118.85	21423.5
1118.8	7248.57	1118.8	69249.7	1118.8	53859.7	1118.8	53859.7	1118.8	-245.756	1118.8	69249.7	1118.8	21445.4
1118.75	7422.86	1118.75	72343.1	1118.75	54948	1118.75	54948	1118.75	63.5227	1118.75	72343.1	1118.75	21462.2
1118.7	7288.57	1118.7	75957.3	1118.7	61703.2	1118.7	61703.2	1118.7	363.71	1118.7	75957.3	1118.7	21473.8
1118.65	7065.71	1118.65	80718.6	1118.65	65621.7	1118.65	65621.7	1118.65	654.911	1118.65	80718.6	1118.65	21480.2
1118.6	7108.57	1118.6	83988.5	1118.6	67459.6	1118.6	67459.6	1118.6	937.229	1118.6	83988.5	1118.6	21481.6
1118.55	7237.14	1118.55	85078.2	1118.55	70568.9	1118.55	70568.9	1118.55	1210.77	1118.55	85078.2	1118.55	21477.8
1118.5	7211.43	1118.5	88879.1	1118.5	74071.3	1118.5	74071.3	1118.5	1475.64	1118.5	88879.1	1118.5	21468.9
1118.45	7142.86	1118.45	91862.2	1118.45	76623.4	1118.45	76623.4	1118.45	1731.94	1118.45	91862.2	1118.45	21454.9
1118.4	7008.57	1118.4	94807.3	1118.4	79980.3	1118.4	79980.3	1118.4	1979.77	1118.4	94807.3	1118.4	21435.8
1118.35	6940	1118.35	98005.7	1118.35	80031.2	1118.35	80031.2	1118.35	2219.25	1118.35	98005.7	1118.35	21411.7
1118.3	6928.57	1118.3	96244.5	1118.3	81369.1	1118.3	81369.1	1118.3	2450.47	1118.3	96244.5	1118.3	21382.6
1118.25	7142.86	1118.25	96823.2	1118.25	82634.5	1118.25	82634.5	1118.25	2673.55	1118.25	96823.2	1118.25	21348.5
1118.2	7045.71	1118.2	98312	1118.2	83725.1	1118.2	83725.1	1118.2	2888.58	1118.2	98312	1118.2	21309.3
1118.15	6828.57	1118.15	97414.2	1118.15	84653.9	1118.15	84653.9	1118.15	3095.66	1118.15	97414.2	1118.15	21265.2
1118.1	6968.57	1118.1	96466.2	1118.1	84131.4	1118.1	84131.4	1118.1	3294.91	1118.1	96466.2	1118.1	21216.1
1118.05	6982.86	1118.05	93960.3	1118.05	81151.7	1118.05	81151.7	1118.05	3486.44	1118.05	93960.3	1118.05	21162
1118	6725.71	1118	93594.3	1118	79997.1	1118	79997.1	1118	3670.33	1118	93594.3	1118	21103.1
1117.95	6785.71	1117.95	92417.3	1117.95	77614.5	1117.95	77614.5	1117.95	3846.7	1117.95	92417.3	1117.95	21039.2
1117.9	6611.43	1117.9	89307.9	1117.9	76598.5	1117.9	76598.5	1117.9	4015.66	1117.9	89307.9	1117.9	20970.4
1117.85	6854.29	1117.85	87339.1	1117.85	74737.2	1117.85	74737.2	1117.85	4177.3	1117.85	87339.1	1117.85	20896.7
1117.8	6642.86	1117.8	83674	1117.8	69968.3	1117.8	69968.3	1117.8	4331.74	1117.8	83674	1117.8	20818.1
1117.75	6365.71	1117.75	78937.8	1117.75	67127.5	1117.75	67127.5	1117.75	4479.07	1117.75	78937.8	1117.75	20734.7
1117.7	6331.43	1117.7	77123.1	1117.7	64229.6	1117.7	64229.6	1117.7	4619.41	1117.7	77123.1	1117.7	20646.4
1117.65	6348.57	1117.65	73133.7	1117.65	60655.6	1117.65	60655.6	1117.65	4752.85	1117.65	73133.7	1117.65	20553.3
1117.6	6334.29	1117.6	68567	1117.6	59011.4	1117.6	59011.4	1117.6	4879.5	1117.6	68567	1117.6	20455.5
1117.55	6165.71	1117.55	64554.4	1117.55	54460.6	1117.55	54460.6	1117.55	4999.46	1117.55	64554.4	1117.55	20352.8
1117.5	6151.43	1117.5	60396.1	1117.5	51926.6	1117.5	51926.6	1117.5	5112.85	1117.5	60396.1	1117.5	20245.4
1117.45	5980	1117.45	57154.5	1117.45	47231	1117.45	47231	1117.45	5219.76	1117.45	57154.5	1117.45	20133.2
1117.4	6168.57	1117.4	53392.5	1117.4	44840	1117.4	44840	1117.4	5320.3	1117.4	53392.5	1117.4	20016.2
1117.35	5908.57	1117.35	48927.4	1117.35	42655.7	1117.35	42655.7	1117.35	5414.58	1117.35	48927.4	1117.35	19894.6
1117.3	5957.14	1117.3	45229.4	1117.3	38941.2	1117.3	38941.2	1117.3	5502.69	1117.3	45229.4	1117.3	19768.2
1117.25	5885.71	1117.25	42672.8	1117.25	36169.8	1117.25	36169.8	1117.25	5584.75	1117.25	42672.8	1117.25	19637.1
1117.2	5800	1117.2	39606.4	1117.2	34138.3	1117.2	34138.3	1117.2	5660.85	1117.2	39606.4	1117.2	19501.4
1117.15	5677.14	1117.15	35297.5	1117.15	31624.2	1117.15	31624.2	1117.15	5731.11	1117.15	35297.5	1117.15	19361
1117.1	5694.29	1117.1	34308.8	1117.1	30247	1117.1	30247	1117.1	5795.63	1117.1	34308.8	1117.1	19216
1117.05	5805.71	1117.05	31191.7	1117.05	27700.1	1117.05	27700.1	1117.05	5854.5	1117.05	31191.7	1117.05	19066.3
1117	5654.29	1117	30487	1117	25391.5	1117	25391.5	1117	5907.85	1117	30487	1117	18912
1116.95	5702.86	1116.95	27632.8	1116.95	24777.2	1116.95	24777.2	1116.95	5955.76	1116.95	27632.8	1116.95	18753.2
1116.9	5634.29	1116.9	26055.9	1116.9	23124.7	1116.9	23124.7	1116.9	5998.35	1116.9	26055.9	1116.9	18589.7
1116.85	5605.71	1116.85	24012.3	1116.85	21856.2	1116.85	21856.2	1116.85	6035.73	1116.85	24012.3	1116.85	18421.7
1116.8	5402.86	1116.8	22313.7	1116.8	20624.9	1116.8	20624.9	1116.8	6067.98	1116.8	22313.7	1116.8	18249.2
1116.75	5440	1116.75	21807.3	1116.75	19089.1	1116.75	19089.1	1116.75	6095.23	1116.75	21807.3	1116.75	18072.1
1116.7	5568.57	1116.7	19986.6	1116.7	18675.2	1116.7	18675.2	1116.7	6117.57	1116.7	19986.6	1116.7	17890.5
1116.65	5494.29	1116.65	19086.9	1116.65	19355.7	1116.65	19355.7	1116.65	6135.11	1116.65	19086.9	1116.65	17704.5
1116.6	5391.43	1116.6	19753.4	1116.6	19929.9	1116.6	19929.9	1116.6	6147.96	1116.6	19753.4	1116.6	17513.9
1116.55	5517.14	1116.55	19742.9	1116.55	19217.1	1116.55	19217.1	1116.55	6156.21	1116.55	19742.9	1116.55	17318.9
1116.5	5365.71	1116.5	19874.7	1116.5	17525.1	1116.5	17525.1	1116.5	6159.98	1116.5	19874.7	1116.5	17119.4
1116.45	5342.86	1116.45	19352.2	1116.45	18589.2	1116.45	18589.2	1116.45	6159.36	1116.45	19352.2	1116.45	16915.5
1116.4	5277.14	1116.4	18855.4	1116.4	18167.6	1116.4	18167.6	1116.4	6154.47	1116.4	18855.4	1116.4	16707.2
1116.35	5368.57	1116.35	18271.4	1116.35	19262	1116.35	19262	1116.35	6145.4	1116.35	18271.4	1116.35	16494.5
1116.3	5445.71	1116.3	18542.3	1116.3	19487.5	1116.3	19487.5	1116.3	6132.27	1116.3	18542.3	1116.3	16277.4
1116.25	5414.29	1116.25	18231.3	1116.25	19925	1116.25	19925	1116.25	6115.17	1116.25	18231.3	1116.25	16056
1116.2	5354.29	1116.2	18064.3	1116.2	20159.9	1116.2	20159.9	1116.2	6094.22	1116.2	18064.3	1116.2	15830.2
1116.15	5162.86	1116.15	19254.1	1116.15	20881.6	1116.15	20881.6	1116.15	6069.51	1116.15	19254.1	1116.15	15600
1116.1	5145.71	1116.1	21163.4	1116.1	22716	1116.1	22716	1116.1	6041.14	1116.1	21163.4	1116.1	15365.6
1116.05	5300	1116.05	20983	1116.05	22766.4	1116.05	22766.4	1116.05	6009.24	1116.05	20983	1116.05	15126.8
1116	5400	1116	22225.7	1116	23235	1116	23235	1116	5973.89	1116	22225.7	1116	14883.8
1115.95	5354.29	1115.95	22085	1115.95	24204.3	1115.95	24204.3	1115.95	5935.21	1115.95	22085	1115.95	14636.5
1115.9	5240	1115.9	23095.1	1115.9	23551.9	1115.9	23551.9	1115.9	5893.3	1115.9	23095.1	1115.9	14384.9
1115.85	5422.86	1115.85	22331.8	1115.85	23460.8	1115.85	23460.8	1115.85	5848.26	1115.85	22331.8	1115.85	14129.2
1115.8	5354.29	1115.8	22709.2	1115.8	23196.5	1115.8	23196.5	1115.8	5800.2	1115.8	22709.2	1115.8	13869.2
1115.75	5322.86	1115.75	22251.8	1115.75	22650.7	1115.75	22650.7	1115.75	5749.22	1115.75	22251.8	1115.75	13605
1115.7	5397.14	1115.7	21401.6	1115.7	21828.4	1115.7	21828.4	1115.7	5695.44	1115.7	21401.6	1115.7	13336.6
1115.65	5308.57	1115.65	21732.4	1115.65	20084.3	1115.65	20084.3	1115.65	5638.94	1115.65	21732.4	1115.65	13064
1115.6	5228.57	1115.6	20088.1	1115.6	19384.2	1115.6	19384.2	1115.6	5579.84	1115.6	20088.1	1115.6	12787.3
1115.55	5371.43	1115.55	19218	1115.55	16670.2	1115.55	16670.2	1115.55	5518.24	1115.55	19218	1115.55	12506.4
1115.5	5402.86	1115.5	17102.2	1115.5	14780	1115.5	14780	1115.5	5454.25	1115.5	17102.2	1115.5	12221.5
1115.45	5245.71	1115.45	15239.5	1115.45	13785.3	1115.45	13785.3	1115.45	5387.97	1115.45	15239.5	1115.45	11932.4
1115.4	5268.57	1115.4	13231	1115.4	12343.6	1115.4	12343.6	1115.4	5319.5	1115.4	13231	1115.4	11639.2
1115.35	5205.71	1115.35	10852	1115.35	11055.8	1115.35	11055.8	1115.35	5248.95	1115.35	10852	1115.35	11342
1115.3	5208.57	1115.3	9046.55	1115.3	8521.25	1115.3	8521.25	1115.3	5176.43	1115.3	9046.55	1115.3	11040.7
1115.25	5288.57	1115.25	7725.54	1115.25	6784.5	1115.25	6784.5	1115.25	5102.04	1115.25	7725.54	1115.25	10735.4
1115.2	5234.29	1115.2	5878.56	1115.2	6238.98	1115.2	6238.98	1115.2	5025.88	1115.2	5878.56	1115.2	10426
1115.15	5260	1115.15	5577.46	1115.15	4665.3	1115.15	4665.3	1115.15	4948.07	1115.15	5577.46	1115.15	10112.7
1115.1	5417.14	1115.1	4639.18	1115.1	4075.85	1115.1	4075.85	1115.1	4868.69	1115.1	4639.18	1115.1	9795.34
1115.05	5354.29	1115.05	3544.68	1115.05	3530.6	1115.05	3530.6	1115.05	4787.86	1115.05	3544.68	1115.05	9474.02
1115	5391.43	1115	2215.13	1115	2962.72	1115	2962.72	1115	4705.69	1115	2215.13	1115	9148.75
1114.95	5314.29	1114.95	2077.93	1114.95	1855.7	1114.95	1855.7	1114.95	4622.27	1114.95	2077.93	1114.95	8819.53
1114.9	5342.86	1114.9	1170.32	1114.9	2057.03	1114.9	2057.03	1114.9	4537.72	1114.9	1170.32	1114.9	8486.39
1114.85	5265.71	1114.85	776.48	1114.85	1783.73	1114.85	1783.73	1114.85	4452.13	1114.85	776.48	1114.85	8149.34
1114.8	5525.71	1114.8	548.892	1114.8	1227.51	1114.8	1227.51	1114.8	4365.62	1114.8	548.892	1114.8	7808.4
1114.75	5522.86	1114.75	891.19	1114.75	1921.93	1114.75	1921.93	1114.75	4278.28	1114.75	891.19	1114.75	7463.65
1114.7	5394.29	1114.7	1221.95	1114.7	1125.25	1114.7	1125.25	1114.7	4190.22	1114.7	1221.95	1114.7	7116.5
1114.65	5260	1114.65	590.603	1114.65	-17.9527	1114.65	-17.9527	1114.65	4101.54	1114.65	590.603	1114.65	6769.43
1114.6	5217.14	1114.6	-430.045	1114.6	-101.769	1114.6	-101.769	1114.6	4012.36	1114.6	-430.045	1114.6	6425
1114.55	5142.86	1114.55	261.83	1114.55	55.0541	1114.55	55.0541	1114.55	3922.77	1114.55	261.83	1114.55	6085.73
1114.5	5211.43	1114.5	-740.649	1114.5	219.149	1114.5	219.149	1114.5	3832.88	1114.5	-740.649	1114.5	5754.17
1114.45	5308.57	1114.45	-612.683	1114.45	75.272	1114.45	75.272	1114.45	3742.79	1114.45	-612.683	1114.45	5432.85
1114.4	5151.43	1114.4	-59.1356	1114.4	452.965	1114.4	452.965	1114.4	3652.61	1114.4	-59.1356	1114.4	5124.32
1114.35	5168.57	1114.35	437.649	1114.35	-173.545	1114.35	-173.545	1114.35	3562.45	1114.35	437.649	1114.35	4831.1
1114.3	5280	1114.3	0	1114.3	-522.773	1114.3	-522.773	1114.3	3472.4	1114.3	0	1114.3	4555.75
1114.25	5208.57	1114.25	1203.83	1114.25	-1411.14	1114.25	-1411.14	1114.25	3382.58	1114.25	1203.83	1114.25	4300.24
1114.2	5211.43	1114.2	764.533	1114.2	-247.262	1114.2	-247.262	1114.2	3293.08	1114.2	764.533	1114.2	4064.36
1114.15	5265.71	1114.15	588.141	1114.15	-365.082	1114.15	-365.082	1114.15	3204.01	1114.15	588.141	1114.15	3847.31
1114.1	5271.43	1114.1	-294.166	1114.1	-618.713	1114.1	-618.713	1114.1	3115.41	1114.1	-294.166	1114.1	3648.34
1114.05	5177.14	1114.05	648.56	1114.05	-620.058	1114.05	-620.058	1114.05	3027.34	1114.05	648.56	1114.05	3466.67
1114	5174.29	1114	264.111	1114	-843.904	1114	-843.904	1114	2939.82	1114	264.111	1114	3301.5
1113.95	5288.57	1113.95	-392.019	1113.95	-580.732	1113.95	-580.732	1113.95	2852.89	1113.95	-392.019	1113.95	3152.08
1113.9	5268.57	1113.9	247.327	1113.9	-632.359	1113.9	-632.359	1113.9	2766.61	1113.9	247.327	1113.9	3017.63
1113.85	5322.86	1113.85	-52.0908	1113.85	-1087.89	1113.85	-1087.89	1113.85	2681	1113.85	-52.0908	1113.85	2897.36
1113.8	5234.29	1113.8	943.46	1113.8	-762.75	1113.8	-762.75	1113.8	2596.11	1113.8	943.46	1113.8	2790.51
1113.75	5371.43	1113.75	290.099	1113.75	-872.928	1113.75	-872.928	1113.75	2511.98	1113.75	290.099	1113.75	2696.29
1113.7	5274.29	1113.7	556.997	1113.7	-696.742	1113.7	-696.742	1113.7	2428.65	1113.7	556.997	1113.7	2613.93
1113.65	5262.86	1113.65	-123.293	1113.65	451.245	1113.65	451.245	1113.65	2346.16	1113.65	-123.293	1113.65	2542.66
1113.6	5368.57	1113.6	-286.241	1113.6	-507.613	1113.6	-507.613	1113.6	2264.54	1113.6	-286.241	1113.6	2481.69
1113.55	5274.29	1113.55	331.432	1113.55	-206.311	1113.55	-206.311	1113.55	2183.84	1113.55	331.432	1113.55	2430.26
1113.5	5211.43	1113.5	134.845	1113.5	-420.899	1113.5	-420.899	1113.5	2104.11	1113.5	134.845	1113.5	2387.58
1113.45	5385.71	1113.45	276.151	1113.45	-443.922	1113.45	-443.922	1113.45	2025.37	1113.45	276.151	1113.45	2352.87
1113.4	5177.14	1113.4	-306.663	1113.4	-944.501	1113.4	-944.501	1113.4	1947.67	1113.4	-306.663	1113.4	2325.38
1113.35	5097.14	1113.35	-713.635	1113.35	-390.305	1113.35	-390.305	1113.35	1871.05	1113.35	-713.635	1113.35	2304.31
1113.3	5180	1113.3	-142.696	1113.3	-685.975	1113.3	-685.975	1113.3	1795.54	1113.3	-142.696	1113.3	2288.89
1113.25	5151.43	1113.25	-275.995	1113.25	-891.02	1113.25	-891.02	1113.25	1721.2	1113.25	-275.995	1113.25	2278.34
1113.2	5097.14	1113.2	356.451	1113.2	-1393.94	1113.2	-1393.94	1113.2	1648.06	1113.2	356.451	1113.2	2271.89
1113.15	5137.14	1113.15	-204.892	1113.15	-547.144	1113.15	-547.144	1113.15	1576.15	1113.15	-204.892	1113.15	2268.77
1113.1	5382.86	1113.1	-281.795	1113.1	-421.254	1113.1	-421.254	1113.1	1505.53	1113.1	-281.795	1113.1	2268.19
1113.05	5340	1113.05	223.311	1113.05	-1.4496	1113.05	-1.4496	1113.05	1436.22	1113.05	223.311	1113.05	2269.38
1113	5277.14	1113	-343.038	1113	-586.738	1113	-586.738	1113	1368.28	1113	-343.038	1113	2271.57
1112.95	5097.14	1112.95	-886.833	1112.95	-701.176	1112.95	-701.176	1112.95	1301.73	1112.95	-886.833	1112.95	2273.97
1112.9	5234.29	1112.9	44.8826	1112.9	-6.83084	1112.9	-6.83084	1112.9	1236.63	1112.9	44.8826	1112.9	2275.81
1112.85	5328.57	1112.85	322.988	1112.85	86.1541	1112.85	86.1541	1112.85	1173	1112.85	322.988	1112.85	2276.32
1112.8	5305.71	1112.8	-612.084	1112.8	-231.166	1112.8	-231.166	1112.8	1110.9	1112.8	-612.084	1112.8	2274.72
1112.75	5234.29	1112.75	-975.604	1112.75	352.771	1112.75	352.771	1112.75	1050.35	1112.75	-975.604	1112.75	2270.23
1112.7	5202.86	1112.7	-968.916	1112.7	1253.2	1112.7	1253.2	1112.7	991.407	1112.7	-968.916	1112.7	2262.08
1112.65	5262.86	1112.65	-553.403	1112.65	487.158	1112.65	487.158	1112.65	934.102	1112.65	-553.403	1112.65	2249.48
1112.6	5251.43	1112.6	-519.465	1112.6	713.751	1112.6	713.751	1112.6	878.479	1112.6	-519.465	1112.6	2231.67
1112.55	5134.29	1112.55	-426.61	1112.55	-260.529	1112.55	-260.529	1112.55	824.576	1112.55	-426.61	1112.55	2207.87
1112.5	5134.29	1112.5	-480.053	1112.5	-337.317	1112.5	-337.317	1112.5	772.434	1112.5	-480.053	1112.5	2177.31
1112.45	5305.71	1112.45	-804.127	1112.45	-54.7134	1112.45	-54.7134	1112.45	722.092	1112.45	-804.127	1112.45	2139.19
1112.4	5317.14	1112.4	-435.13	1112.4	-530.128	1112.4	-530.128	1112.4	673.592	1112.4	-435.13	1112.4	2092.82
1112.35	5291.43	1112.35	-72.7713	1112.35	-266.305	1112.35	-266.305	1112.35	626.973	1112.35	-72.7713	1112.35	2038.13
1112.3	5308.57	1112.3	-1123.51	1112.3	479.533	1112.3	479.533	1112.3	582.275	1112.3	-1123.51	1112.3	1975.54
1112.25	5202.86	1112.25	-814.683	1112.25	650.794	1112.25	650.794	1112.25	539.538	1112.25	-814.683	1112.25	1905.48
1112.2	5325.71	1112.2	368.641	1112.2	304.53	1112.2	304.53	1112.2	498.802	1112.2	368.641	1112.2	1828.37
1112.15	5302.86	1112.15	358.832	1112.15	128.283	1112.15	128.283	1112.15	460.108	1112.15	358.832	1112.15	1744.63
1112.1	5354.29	1112.1	-135.109	1112.1	679.533	1112.1	679.533	1112.1	423.496	1112.1	-135.109	1112.1	1654.68
1112.05	5257.14	1112.05	-600.371	1112.05	902.984	1112.05	902.984	1112.05	389.006	1112.05	-600.371	1112.05	1558.95
1112	5268.57	1112	-162.118	1112	153.119	1112	153.119	1112	356.677	1112	-162.118	1112	1457.85
1111.95	5285.71	1111.95	-642.574	1111.95	0	1111.95	0	1111.95	326.55	1111.95	-642.574	1111.95	1351.82
1111.9	5214.29	1111.9	-186.978	1111.9	11.2492	1111.9	11.2492	1111.9	298.649	1111.9	-186.978	1111.9	1241.26
1111.85	5117.14	1111.85	-511.701	1111.85	-6.54359	1111.85	-6.54359	1111.85	272.933	1111.85	-511.701	1111.85	1126.62
1111.8	5137.14	1111.8	-167.273	1111.8	20.1425	1111.8	20.1425	1111.8	249.345	1111.8	-167.273	1111.8	1008.3
1111.75	5188.57	1111.75	-384.525	1111.75	279.386	1111.75	279.386	1111.75	227.83	1111.75	-384.525	1111.75	886.727
1111.7	5217.14	1111.7	-358.429	1111.7	316.696	1111.7	316.696	1111.7	208.329	1111.7	-358.429	1111.7	762.328
1111.65	5211.43	1111.65	791.217	1111.65	573.477	1111.65	573.477	1111.65	190.786	1111.65	791.217	1111.65	635.525
1111.6	5225.71	1111.6	1486.53	1111.6	883.185	1111.6	883.185	1111.6	175.144	1111.6	1486.53	1111.6	506.738
1111.55	5282.86	1111.55	887.045	1111.55	817.36	1111.55	817.36	1111.55	161.347	1111.55	887.045	1111.55	376.391
1111.5	5305.71	1111.5	564.441	1111.5	876.578	1111.5	876.578	1111.5	149.337	1111.5	564.441	1111.5	244.905
1111.45	5260	1111.45	1232.95	1111.45	1189.03	1111.45	1189.03	1111.45	139.058	1111.45	1232.95	1111.45	112.704
1111.4	5208.57	1111.4	1951.84	1111.4	415.35	1111.4	415.35	1111.4	130.454	1111.4	1951.84	1111.4	-19.7904
1111.35	5245.71	1111.35	923.335	1111.35	822.387	1111.35	822.387	1111.35	123.466	1111.35	923.335	1111.35	-152.156
1111.3	5202.86	1111.3	1007.8	1111.3	358.383	1111.3	358.383	1111.3	118.039	1111.3	1007.8	1111.3	-283.97
1111.25	5331.43	1111.25	1741.44	1111.25	104.808	1111.25	104.808	1111.25	114.116	1111.25	1741.44	1111.25	-414.811
1111.2	5194.29	1111.2	1966.38	1111.2	-225.398	1111.2	-225.398	1111.2	111.64	1111.2	1966.38	1111.2	-544.255
1111.15	5151.43	1111.15	1744.56	1111.15	587.585	1111.15	587.585	1111.15	110.553	1111.15	1744.56	1111.15	-671.88
1111.1	5108.57	1111.1	1913.6	1111.1	123.194	1111.1	123.194	1111.1	110.8	1111.1	1913.6	1111.1	-797.265
1111.05	5300	1111.05	2145.92	1111.05	-264.659	1111.05	-264.659	1111.05	112.323	1111.05	2145.92	1111.05	-919.986
1111	5454.29	1111	1897.12	1111	785.606	1111	785.606	1111	115.067	1111	1897.12	1111	-1039.62
1110.95	5417.14	1110.95	1799.11	1110.95	593.615	1110.95	593.615	1110.95	118.973	1110.95	1799.11	1110.95	-1155.75
1110.9	5165.71	1110.9	1705.04	1110.9	1063.07	1110.9	1063.07	1110.9	123.985	1110.9	1705.04	1110.9	-1267.94
1110.85	5348.57	1110.85	3073.08	1110.85	508.432	1110.85	508.432	1110.85	130.046	1110.85	3073.08	1110.85	-1375.79
1110.8	5168.57	1110.8	3110	1110.8	680.39	1110.8	680.39	1110.8	137.1	1110.8	3110	1110.8	-1478.9
1110.75	5165.71	1110.75	2034.94	1110.75	503.833	1110.75	503.833	1110.75	145.089	1110.75	2034.94	1110.75	-1577.19
1110.7	5311.43	1110.7	2440.05	1110.7	841.626	1110.7	841.626	1110.7	153.958	1110.7	2440.05	1110.7	-1670.74
1110.65	5125.71	1110.65	1791.06	1110.65	610.613	1110.65	610.613	1110.65	163.649	1110.65	1791.06	1110.65	-1759.59
1110.6	5234.29	1110.6	2202.42	1110.6	-232.485	1110.6	-232.485	1110.6	174.105	1110.6	2202.42	1110.6	-1843.82
1110.55	5368.57	1110.55	2786.52	1110.55	-417.268	1110.55	-417.268	1110.55	185.269	1110.55	2786.52	1110.55	-1923.48
1110.5	5285.71	1110.5	4119.24	1110.5	-382.532	1110.5	-382.532	1110.5	197.085	1110.5	4119.24	1110.5	-1998.64
1110.45	5020	1110.45	2741.86	1110.45	268.755	1110.45	268.755	1110.45	209.497	1110.45	2741.86	1110.45	-2069.35
1110.4	5162.86	1110.4	2700.54	1110.4	246.131	1110.4	246.131	1110.4	222.446	1110.4	2700.54	1110.4	-2135.69
1110.35	5360	1110.35	2715.12	1110.35	-11.7682	1110.35	-11.7682	1110.35	235.877	1110.35	2715.12	1110.35	-2197.7
1110.3	5142.86	1110.3	2109.06	1110.3	908.563	1110.3	908.563	1110.3	249.732	1110.3	2109.06	1110.3	-2255.46
1110.25	5288.57	1110.25	3286.04	1110.25	821.372	1110.25	821.372	1110.25	263.955	1110.25	3286.04	1110.25	-2309.02
1110.2	5322.86	1110.2	3955.61	1110.2	183.619	1110.2	183.619	1110.2	278.489	1110.2	3955.61	1110.2	-2358.45
1110.15	5300	1110.15	2177.31	1110.15	172.314	1110.15	172.314	1110.15	293.277	1110.15	2177.31	1110.15	-2403.8
1110.1	5317.14	1110.1	2135.58	1110.1	-455.961	1110.1	-455.961	1110.1	308.262	1110.1	2135.58	1110.1	-2445.15
1110.05	5162.86	1110.05	3927.19	1110.05	648.537	1110.05	648.537	1110.05	323.388	1110.05	3927.19	1110.05	-2482.54
1110	5185.71	1110	4001.18	1110	773.807	1110	773.807	1110	338.598	1110	4001.18	1110	-2516.05
1109.95	5342.86	1109.95	3553.86	1109.95	316.418	1109.95	316.418	1109.95	353.835	1109.95	3553.86	1109.95	-2545.73
1109.9	5262.86	1109.9	2667.57	1109.9	77.7744	1109.9	77.7744	1109.9	369.042	1109.9	2667.57	1109.9	-2571.65
1109.85	5300	1109.85	2690.89	1109.85	-524.004	1109.85	-524.004	1109.85	384.162	1109.85	2690.89	1109.85	-2593.87
1109.8	5257.14	1109.8	3333.83	1109.8	332.476	1109.8	332.476	1109.8	399.139	1109.8	3333.83	1109.8	-2612.44
1109.75	5122.86	1109.75	2782.97	1109.75	-12.6324	1109.75	-12.6324	1109.75	413.916	1109.75	2782.97	1109.75	-2627.44
1109.7	5231.43	1109.7	2204.94	1109.7	22.7829	1109.7	22.7829	1109.7	428.436	1109.7	2204.94	1109.7	-2638.92
1109.65	5140	1109.65	3085.65	1109.65	31.9269	1109.65	31.9269	1109.65	442.642	1109.65	3085.65	1109.65	-2646.95
1109.6	5162.86	1109.6	2187.67	1109.6	81.7827	1109.6	81.7827	1109.6	456.477	1109.6	2187.67	1109.6	-2651.58
1109.55	5265.71	1109.55	3274.02	1109.55	-678.864	1109.55	-678.864	1109.55	469.885	1109.55	3274.02	1109.55	-2652.88
1109.5	5322.86	1109.5	3628.46	1109.5	-169.376	1109.5	-169.376	1109.5	482.809	1109.5	3628.46	1109.5	-2650.9
1109.45	5171.43	1109.45	4236.35	1109.45	-822.971	1109.45	-822.971	1109.45	495.192	1109.45	4236.35	1109.45	-2645.72
1109.4	5288.57	1109.4	2536.58	1109.4	-514.15	1109.4	-514.15	1109.4	506.977	1109.4	2536.58	1109.4	-2637.4
1109.35	5408.57	1109.35	2812.31	1109.35	-330.276	1109.35	-330.276	1109.35	518.108	1109.35	2812.31	1109.35	-2625.99
1109.3	5420	1109.3	3415.03	1109.3	-647.325	1109.3	-647.325	1109.3	528.527	1109.3	3415.03	1109.3	-2611.55
1109.25	5268.57	1109.25	3547.23	1109.25	0	1109.25	0	1109.25	538.178	1109.25	3547.23	1109.25	-2594.15
1109.2	5382.86	1109.2	3708.87	1109.2	202.709	1109.2	202.709	1109.2	547.017	1109.2	3708.87	1109.2	-2573.86
1109.15	5191.43	1109.15	2924.95	1109.15	-122.289	1109.15	-122.289	1109.15	555.05	1109.15	2924.95	1109.15	-2550.72
1109.1	5100	1109.1	2719.18	1109.1	-66.1582	1109.1	-66.1582	1109.1	562.295	1109.1	2719.18	1109.1	-2524.81
1109.05	5348.57	1109.05	3294.17	1109.05	440.212	1109.05	440.212	1109.05	568.771	1109.05	3294.17	1109.05	-2496.18
1109	5277.14	1109	2709.3	1109	112.28	1109	112.28	1109	574.497	1109	2709.3	1109	-2464.9
1108.95	5351.43	1108.95	2410.05	1108.95	-109.568	1108.95	-109.568	1108.95	579.493	1108.95	2410.05	1108.95	-2431.03
1108.9	5382.86	1108.9	3296.55	1108.9	-580.048	1108.9	-580.048	1108.9	583.775	1108.9	3296.55	1108.9	-2394.63
1108.85	5274.29	1108.85	2842.82	1108.85	-428.963	1108.85	-428.963	1108.85	587.364	1108.85	2842.82	1108.85	-2355.76
1108.8	5265.71	1108.8	2548.01	1108.8	18.7302	1108.8	18.7302	1108.8	590.279	1108.8	2548.01	1108.8	-2314.48
1108.75	5437.14	1108.75	2663.29	1108.75	-448.965	1108.75	-448.965	1108.75	592.536	1108.75	2663.29	1108.75	-2270.86
1108.7	5217.14	1108.7	2264.74	1108.7	-1032.61	1108.7	-1032.61	1108.7	594.157	1108.7	2264.74	1108.7	-2224.96
1108.65	5280	1108.65	2303.61	1108.65	-579.659	1108.65	-579.659	1108.65	595.159	1108.65	2303.61	1108.65	-2176.83
1108.6	5268.57	1108.6	2054.69	1108.6	-157.127	1108.6	-157.127	1108.6	595.56	1108.6	2054.69	1108.6	-2126.55
1108.55	5208.57	1108.55	2215.84	1108.55	-381.998	1108.55	-381.998	1108.55	595.381	1108.55	2215.84	1108.55	-2074.16
1108.5	5282.86	1108.5	2579.43	1108.5	-238.812	1108.5	-238.812	1108.5	594.639	1108.5	2579.43	1108.5	-2019.74
1108.45	5340	1108.45	2733.27	1108.45	-791.517	1108.45	-791.517	1108.45	593.353	1108.45	2733.27	1108.45	-1963.35
1108.4	5254.29	1108.4	2001.93	1108.4	-240.696	1108.4	-240.696	1108.4	591.543	1108.4	2001.93	1108.4	-1905.05
1108.35	5328.57	1108.35	1365.21	1108.35	-946.572	1108.35	-946.572	1108.35	589.226	1108.35	1365.21	1108.35	-1844.89
1108.3	5200	1108.3	2208.64	1108.3	-569.942	1108.3	-569.942	1108.3	586.422	1108.3	2208.64	1108.3	-1782.94
1108.25	5234.29	1108.25	1918.11	1108.25	1384.85	1108.25	1384.85	1108.25	583.149	1108.25	1918.11	1108.25	-1719.27
1108.2	5414.29	1108.2	2621.9	1108.2	387.684	1108.2	387.684	1108.2	579.426	1108.2	2621.9	1108.2	-1653.93
1108.15	5380	1108.15	2723.01	1108.15	256.851	1108.15	256.851	1108.15	575.271	1108.15	2723.01	1108.15	-1586.98
1108.1	5448.57	1108.1	2191.65	1108.1	434.073	1108.1	434.073	1108.1	570.705	1108.1	2191.65	1108.1	-1518.49
1108.05	5508.57	1108.05	2337.59	1108.05	-77.9608	1108.05	-77.9608	1108.05	565.744	1108.05	2337.59	1108.05	-1448.53
1108	5325.71	1108	2699.73	1108	-445.036	1108	-445.036	1108	560.409	1108	2699.73	1108	-1377.14
1107.95	5397.14	1107.95	1015.68	1107.95	366.078	1107.95	366.078	1107.95	554.717	1107.95	1015.68	1107.95	-1304.39
1107.9	5328.57	1107.9	1931.69	1107.9	-896.35	1107.9	-896.35	1107.9	548.688	1107.9	1931.69	1107.9	-1230.35
1107.85	5360	1107.85	1315.99	1107.85	-254.869	1107.85	-254.869	1107.85	542.34	1107.85	1315.99	1107.85	-1155.08
1107.8	5374.29	1107.8	423.454	1107.8	531.394	1107.8	531.394	1107.8	535.693	1107.8	423.454	1107.8	-1078.63
1107.75	5365.71	1107.75	601.813	1107.75	-528.21	1107.75	-528.21	1107.75	528.763	1107.75	601.813	1107.75	-1001.07
1107.7	5425.71	1107.7	605.428	1107.7	337.284	1107.7	337.284	1107.7	521.572	1107.7	605.428	1107.7	-922.468
1107.65	5240	1107.65	1025.43	1107.65	168.699	1107.65	168.699	1107.65	514.137	1107.65	1025.43	1107.65	-842.874
1107.6	5174.29	1107.6	2058.55	1107.6	-650.947	1107.6	-650.947	1107.6	506.476	1107.6	2058.55	1107.6	-762.355
1107.55	5322.86	1107.55	1420.35	1107.55	-489.618	1107.55	-489.618	1107.55	498.61	1107.55	1420.35	1107.55	-680.971
1107.5	5377.14	1107.5	1129.01	1107.5	-126.098	1107.5	-126.098	1107.5	490.556	1107.5	1129.01	1107.5	-598.786
1107.45	5294.29	1107.45	367.199	1107.45	219.578	1107.45	219.578	1107.45	482.333	1107.45	367.199	1107.45	-515.86
1107.4	5174.29	1107.4	496.989	1107.4	-89.8119	1107.4	-89.8119	1107.4	473.961	1107.4	496.989	1107.4	-432.256
1107.35	5277.14	1107.35	1122.27	1107.35	34.8699	1107.35	34.8699	1107.35	465.457	1107.35	1122.27	1107.35	-348.034
1107.3	5308.57	1107.3	1020.42	1107.3	-516.811	1107.3	-516.811	1107.3	456.84	1107.3	1020.42	1107.3	-263.257
1107.25	5182.86	1107.25	-341.876	1107.25	-347.491	1107.25	-347.491	1107.25	448.13	1107.25	-341.876	1107.25	-177.987
1107.2	5125.71	1107.2	636.368	1107.2	-921.383	1107.2	-921.383	1107.2	439.345	1107.2	636.368	1107.2	-92.2845
1107.15	5242.86	1107.15	885.801	1107.15	-405.645	1107.15	-405.645	1107.15	430.504	1107.15	885.801	1107.15	-6.21181
1107.1	5197.14	1107.1	-20.7806	1107.1	548.757	1107.1	548.757	1107.1	421.625	1107.1	-20.7806	1107.1	80.1693
1107.05	5168.57	1107.05	184.23	1107.05	0	1107.05	0	1107.05	412.727	1107.05	184.23	1107.05	166.797
1107	5174.29	1107	-415.042	1107	105.07	1107	105.07	1107	403.829	1107	-415.042	1107	253.61
1106.95	5234.29	1106.95	89.2242	1106.95	-245.221	1106.95	-245.221	1106.95	394.95	1106.95	89.2242	1106.95	340.547
1106.9	5160	1106.9	0	1106.9	-564.102	1106.9	-564.102	1106.9	386.109	1106.9	0	1106.9	427.545
1106.85	5245.71	1106.85	149.473	1106.85	-884.789	1106.85	-884.789	1106.85	377.324	1106.85	149.473	1106.85	514.543
1106.8	5374.29	1106.8	-856.154	1106.8	46.2647	1106.8	46.2647	1106.8	368.614	1106.8	-856.154	1106.8	601.48
1106.75	5468.57	1106.75	-636.667	1106.75	-9.85547	1106.75	-9.85547	1106.75	359.997	1106.75	-636.667	1106.75	688.293
1106.7	5211.43	1106.7	-1061.8	1106.7	-589.414	1106.7	-589.414	1106.7	351.493	1106.7	-1061.8	1106.7	774.921
1106.65	5180	1106.65	-894.602	1106.65	-709.721	1106.65	-709.721	1106.65	343.121	1106.65	-894.602	1106.65	861.302
1106.6	5257.14	1106.6	-947.375	1106.6	-334.898	1106.6	-334.898	1106.6	334.898	1106.6	-947.375	1106.6	947.375

## Sheet: Figure 3F
top		bottom
Ga	0.5	PDMS	100	99.6	99.7
EGaIn	0.65	Hydrogel	100	99.7	99.7
GaInSn	0.97	SEBS	100	99.9	99.9
		PU	99.9	99.8	99.8
		Dragon skin	97.6	99.8	99.9
		PI	100	99.9	99.9

## Sheet: Figure 3H
Before activation	After activation
408580	2941800
1225700	1838600
668600	1470900
588400	1650000
773136	2.26264e+06
1.49292e+06	2.10426e+06
958528	2.30809e+06
1.06083e+06	2.57772e+06
1.09018e+06	2.11516e+06
813618	2.77133e+06
808692	620195
567699	2.77202e+06
1.08331e+06	459751
189708	2.77202e+06
202300	2.08952e+06
301620	1.48688e+06
446377	1.74983e+06
407274	1.76044e+06
861657	2.32756e+06
322121	1.89174e+06
328167	1.85798e+06
562030	1.74545e+06
1.43412e+06	1.67187e+06
1.31733e+06	2.12862e+06
1.32267e+06	1.658e+06
1.61509e+06	2.07194e+06
1.55906e+06	1.80016e+06
1.44029e+06	1.15612e+06
178842	1.18794e+06
186167	1.58917e+06
252318	1.57609e+06
211617	551633
185697	648980
225732	689541
298180	580666
147102	735510
220653	2.15313e+06
157609	2.20786e+06
367755	1.50023e+06
183878	754731

## Sheet: Figure 3I
Strain	W/L :30 um/24 mm	Strain	W/L : 50 um/24 mm	Strain [%]	W/L : 250 um/24 mm	Strain [%]	W/L :400 um/24 mm	Strain [%]	dR/R0_pouillet's law
0	0	0	0	0	0	0	0	0	0
1.14286	0.01686	0.5	0.00416	0	0.00126	0.16667	0.00232	0.16667	0.00334
3.42857	0.03362	1.5	0.00832	0	0.00254	0.5	0.00368	0.5	0.01002
5.71429	0.04585	2.5	0.01455	0	0.00125	0.83333	0.00503	0.83333	0.01674
7.42857	0.06334	3.25	0.01871	0	0.00285	1.08333	0.00782	1.08333	0.02178
9.71429	0.08257	4.25	0.02703	0	0.000563366	1.41667	0.01061	1.41667	0.02853
12	0.10701	5.25	0.03119	0	-0.00121	1.75	0.01403	1.75	0.03531
14.2857	0.11933	6.25	0.0395	0	-0.000681769	2.08333	0.01826	2.08333	0.0421
16.5714	0.13365	6.75	0.04366	0	0.000851733	2.41667	0.01992	2.41667	0.04892
17.7143	0.14404	7.75	0.0499	0	-0.00109	2.75	0.02141	2.75	0.05576
20.5714	0.14205	9	0.05613	0	0.000964407	3	0.02445	3	0.0609
22.2857	0.09636	9.75	0.06653	0	0.00298	3.33333	0.02449	3.33333	0.06778
25.1429	0.13133	11	0.07277	0	-0.000989233	3.66667	0.02746	3.66667	0.07468
26.2857	0.14974	11.5	0.08108	0	0.00093958	4	0.02949	4	0.0816
28.5714	0.14364	12.5	0.08524	0	-0.00154	4.33333	0.03198	4.33333	0.08854
30.8571	0.12982	13.5	0.09356	0	0.00144	4.58333	0.03499	4.58333	0.09377
33.1429	0.18078	14.5	0.09771	0	0.00284	4.83333	0.03679	4.83333	0.099
35.4286	0.30139	15.5	0.10603	0	-0.00196	5.25	0.03898	5.25	0.10776
37.7143	0.31616	16.5	0.11227	0	0.000907115	5.58333	0.04095	5.58333	0.11478
39.4286	0.31414	17.25	0.1185	0	0.000819268	5.75	0.04331	5.75	0.11831
41.7143	0.33704	18.25	0.12474	0	-0.000263541	6.16667	0.04662	6.16667	0.12714
44	0.31618	19.25	0.13098	0	0.000357117	6.41667	0.04897	6.41667	0.13245
46.2857	0.32157	20.25	0.13514	0	0.00318	6.75	0.05134	6.75	0.13956
48.5714	0.36799	21.25	0.14137	0	-0.000576734	7.08333	0.05355	7.08333	0.14668
50.2857	0.29088	22	0.14553	0	0.00118	7.33333	0.05686	7.33333	0.15204
52.5714	0.31511	23	0.15177	0	0.00286	7.66667	0.06003	7.66667	0.15921
54.2857	0.34374	24	0.158	0	0.000847914	8	0.06198	8	0.1664
57.1429	0.39113	25	0.16424	0	0.000767706	8.33333	0.06458	8.33333	0.17361
58.2857	0.39282	26	0.17048	0	0.00139	8.66667	0.06733	8.66667	0.18084
60.5714	0.44763	26.75	0.17464	0	-0.000905206	8.91667	0.06957	8.91667	0.18628
62.8571	0.58812	27.75	0.18087	0	0.00299	9.25	0.07225	9.25	0.19356
65.1429	0.5654	28.75	0.18711	0	-0.0022	9.58333	0.07476	9.58333	0.20085
67.4286	0.49106	29.75	0.19543	0.16667	0.00395	9.91667	0.0787	9.91667	0.20817
69.1429	0.61763	30.75	0.19958	0.5	0.00988	10.25	0.08097	10.25	0.21551
71.4286	0.54354	31.5	0.2079	0.83333	-0.01681	10.5	0.08286	10.5	0.22103
73.7143	0.51334	32.5	0.21414	1.08333	-0.01298	10.8333	0.08518	10.8333	0.2284
76	0.53223	33.25	0.22245	1.41667	0.01427	11.0833	0.08748	11.0833	0.23395
78.2857	0.5577	34.5	0.22869	1.75	0.01074	11.5	0.08944	11.5	0.24323
80	0.56175	35	0.23285	2.08333	0.00392	11.6667	0.09266	11.6667	0.24694
82.2857	0.62462	36	0.23909	2.41667	0.01447	12	0.09537	12	0.2544
84.5714	0.63804	37	0.2474	2.58333	0.00102	12.4167	0.09755	12.4167	0.26375
86.8571	0.61469	38	0.25156	3	0.000628297	12.75	0.10043	12.75	0.27126
89.1429	0.6618	39	0.2578	3.25	-0.01464	13.0833	0.10297	13.0833	0.27878
90.2857	0.66757	40	0.26403	3.66667	0.01673	13.3333	0.10592	13.3333	0.28444
93.1429	0.60405	40.75	0.26819	3.83333	0.01013	13.5833	0.10846	13.5833	0.29012
94.8571	0.75627	41.75	0.27443	4.16667	-0.00493	13.9167	0.11119	13.9167	0.2977
97.7143	0.69364	42.75	0.28067	4.5	0.00859	14.25	0.11441	14.25	0.30531
98.8571	0.63637	43.75	0.28898	4.83333	0.01216	14.5833	0.11685	14.5833	0.31293
101.143	0.6583	44.75	0.29522	5.25	0.000343749	14.9167	0.1198	14.9167	0.32058
		45.5	0.29938	5.5	0.03346	15.1667	0.12178	15.1667	0.32634
		46.5	0.30561	5.75	-0.00555	15.5	0.12446	15.5	0.33403
		47.5	0.31185	6.08333	0.01203	15.8333	0.12782	15.8333	0.34174
		48.5	0.32017	6.41667	0.01559	16.1667	0.13134	16.1667	0.34947
		49.5	0.3264	6.75	0.01117	16.5	0.13421	16.5	0.35723
		50.25	0.33472	7.08333	0.01759	16.75	0.13724	16.75	0.36306
		51.25	0.34096	7.33333	0.02966	17.0833	0.14075	17.0833	0.37085
		52.25	0.34927	7.66667	0.03667	17.4167	0.14353	17.4167	0.37867
		53.25	0.35551	8	0.02398	17.75	0.14627	17.75	0.38651
		54.25	0.36175	8.33333	0.02935	18.0833	0.14887	18.0833	0.39437
		55	0.36798	8.66667	0.03384	18.3333	0.15183	18.3333	0.40028
		56	0.3763	8.91667	0.04355	18.6667	0.15473	18.6667	0.40818
		56.75	0.38046	9.25	0.0204	19	0.15764	19	0.4161
		58	0.38669	9.5	0.03693	19.3333	0.16049	19.3333	0.42404
		59	0.39293	9.91667	0.03804	19.5	0.16319	19.5	0.42802
		59.5	0.39917	10.0833	0.06174	19.8333	0.166	19.8333	0.436
		60.75	0.40541	10.5	0.03327	20.1667	0.16877	20.1667	0.444
		61.5	0.41372	10.75	0.03656	20.5	0.17147	20.5	0.45203
		62.75	0.41996	11.0833	0.03494	20.9167	0.17437	20.9167	0.46208
		63.25	0.4262	11.5	0.03969	21.0833	0.17709	21.0833	0.46612
		64.25	0.43243	11.6667	0.05458	21.4167	0.18003	21.4167	0.4742
		65.25	0.43867	12	0.0539	21.75	0.18274	21.75	0.48231
		66.25	0.44699	12.3333	0.04716	22.0833	0.18556	22.0833	0.49043
		67.25	0.45322	12.6667	0.05207	22.4167	0.18844	22.4167	0.49858
		68.25	0.46154	13	0.07378	22.75	0.19114	22.75	0.50676
		69	0.46778	13.3333	0.06863	23	0.19404	23	0.5129
		70	0.47609	13.5833	0.05003	23.3333	0.19673	23.3333	0.52111
		71	0.48233	13.9167	0.0743	23.6667	0.19944	23.6667	0.52934
		72	0.49064	14.25	0.07424	24	0.20227	24	0.5376
		73	0.49896	14.5833	0.06825	24.3333	0.20507	24.3333	0.54588
		73.75	0.5052	14.9167	0.07114	24.5833	0.20768	24.5833	0.5521
		74.75	0.51351	15.1667	0.08407	24.9167	0.21054	24.9167	0.56042
		75.5	0.52183	15.5	0.07792	25.25	0.21333	25.25	0.56876
		76.75	0.52807	15.8333	0.08316	25.5833	0.21613	25.5833	0.57712
		77.75	0.53846	16.1667	0.08475	25.9167	0.21891	25.9167	0.5855
		78.5	0.5447	16.3333	0.08262	26.1667	0.22158	26.1667	0.5918
		79.5	0.55301	16.75	0.10297	26.5	0.22428	26.5	0.60023
		80.25	0.56133	17.0833	0.09318	26.8333	0.227	26.8333	0.60867
		81.5	0.57173	17.3333	0.1016	27.1667	0.22988	27.1667	0.61714
		82	0.57796	17.75	0.08557	27.5	0.23264	27.5	0.62562
		83	0.58836	17.9167	0.1071	27.6667	0.23529	27.6667	0.62988
		84.25	0.59667	18.25	0.09473	28.0833	0.23795	28.0833	0.64053
		85	0.60291	18.5833	0.10457	28.3333	0.24076	28.3333	0.64694
		86.25	0.61538	18.9167	0.1124	28.75	0.24361	28.75	0.65766
		86.75	0.6237	19.25	0.12189	29.0833	0.24625	29.0833	0.66625
		87.75	0.63202	19.5	0.10673	29.4167	0.24897	29.4167	0.67487
		88.75	0.64241	19.8333	0.13297	29.6667	0.25172	29.6667	0.68134
		89.75	0.65281	20.1667	0.12134	29.9167	0.25447	29.9167	0.68783
		90.75	0.6632	20.5	0.10325	30.3333	0.25703	30.3333	0.69868
		91.75	0.6736	20.8333	0.1194	30.5833	0.25982	30.5833	0.7052
		92.5	0.68399	21.0833	0.11321	30.8333	0.26258	30.8333	0.71174
		93.5	0.69231	21.4167	0.13884	31.1667	0.26516	31.1667	0.72047
		94.5	0.70062	21.75	0.13139	31.5	0.26778	31.5	0.72923
		95.5	0.70894	22.0833	0.13698	31.8333	0.27047	31.8333	0.738
		96.5	0.71518	22.4167	0.11367	32.1667	0.27333	32.1667	0.7468
		97.25	0.72141	22.75	0.1344	32.4167	0.27587	32.4167	0.75342
		98.25	0.73389	23	0.11323	32.75	0.27857	32.75	0.76226
		99	0.75468	23.3333	0.1311	33.0833	0.28121	33.0833	0.77112
		100.25	0.76091	23.6667	0.1577	33.4167	0.28392	33.4167	0.78
				24	0.15402	33.75	0.28641	33.75	0.78891
				24.3333	0.12926	34	0.28915	34	0.7956
				24.5833	0.15774	34.3333	0.2917	34.3333	0.80454
				24.8333	0.16332	34.6667	0.29434	34.6667	0.81351
				25.1667	0.13678	35	0.2971	35	0.8225
				25.5	0.15896	35.3333	0.29975	35.3333	0.83151
				25.75	0.16648	35.5833	0.30227	35.5833	0.83828
				26.1667	0.16631	35.9167	0.30497	35.9167	0.84733
				26.4167	0.1747	36.1667	0.30767	36.1667	0.85414
				26.75	0.17326	36.5833	0.31032	36.5833	0.8655
				27.0833	0.17672	36.9167	0.31301	36.9167	0.87462
				27.3333	0.17273	37.0833	0.3154	37.0833	0.87918
				27.6667	0.17853	37.5	0.31843	37.5	0.89063
				28	0.18962	37.75	0.3209	37.75	0.89751
				28.3333	0.1864	38.1667	0.32361	38.1667	0.909
				28.6667	0.19161	38.4167	0.32617	38.4167	0.91592
				28.9167	0.19513	38.6667	0.32888	38.6667	0.92284
				29.25	0.19627	39.0833	0.33132	39.0833	0.93442
				29.5833	0.18553	39.3333	0.33403	39.3333	0.94138
				29.9167	0.19988	39.6667	0.33653	39.6667	0.95068
				30.25	0.20561	40	0.33902	40	0.96
				30.5833	0.18582	40.25	0.34152	40.25	0.96701
				30.8333	0.21623	40.5833	0.34406	40.5833	0.97637
				31.1667	0.22829	40.9167	0.34668	40.9167	0.98575
				31.5	0.22639	41.25	0.34909	41.25	0.99516
				31.8333	0.22248	41.5833	0.3514	41.5833	1.00458
				32.1667	0.25732	41.8333	0.35421	41.8333	1.01167
				32.4167	0.22013	42.1667	0.3567	42.1667	1.02114
				32.6667	0.21107	42.5	0.3589	42.5	1.03062
				33	0.23143	42.8333	0.3614	42.8333	1.04014
				33.3333	0.23564	43.1667	0.36389	43.1667	1.04967
				33.5833	0.22254	43.4167	0.36644	43.4167	1.05683
				34	0.23522	43.75	0.36898	43.75	1.06641
				34.25	0.23964	44.0833	0.37139	44.0833	1.076
				34.5833	0.23484	44.4167	0.37381	44.4167	1.08562
				34.9167	0.24158	44.75	0.37646	44.75	1.09526
				35.1667	0.24815	45.0833	0.37886	45.0833	1.10492
				35.5	0.27672	45.3333	0.38145	45.3333	1.11218
				35.8333	0.25048	45.6667	0.38379	45.6667	1.12188
				36.1667	0.25615	46	0.38629	46	1.1316
				36.5	0.25919	46.3333	0.38873	46.3333	1.14134
				36.75	0.26755	46.5	0.39124	46.5	1.14623
				37.0833	0.25526	46.9167	0.39364	46.9167	1.15845
				37.4167	0.26275	47.25	0.39601	47.25	1.16826
				37.75	0.27494	47.5833	0.39842	47.5833	1.17808
				38.0833	0.30026	47.9167	0.40085	47.9167	1.18793
				38.4167	0.29134	48.0833	0.40316	48.0833	1.19287
				38.6667	0.30247	48.5	0.40565	48.5	1.20523
				39	0.27534	48.75	0.40779	48.75	1.21266
				39.3333	0.27536	49.0833	0.41018	49.0833	1.22258
				39.6667	0.28002	49.4167	0.41221	49.4167	1.23253
				39.8333	0.26305	49.6667	0.41469	49.6667	1.24001
				40.25	0.29581	50.0833	0.41706	50.0833	1.2525
				40.5833	0.29625	50.3333	0.4196	50.3333	1.26001
				40.9167	0.29384	50.6667	0.42173	50.6667	1.27004
				41.1667	0.33838	51	0.42413	51	1.2801
				41.4167	0.30493	51.25	0.42621	51.25	1.28766
				41.75	0.3096	51.5833	0.42855	51.5833	1.29775
				42.0833	0.30632	51.9167	0.43081	51.9167	1.30787
				42.4167	0.34222	52.25	0.43313	52.25	1.31801
				42.75	0.27792	52.5833	0.43526	52.5833	1.32817
				43	0.32033	52.8333	0.43765	52.8333	1.3358
				43.3333	0.32099	53.1667	0.43957	53.1667	1.346
				43.6667	0.32789	53.5	0.442	53.5	1.35623
				44	0.32575	53.8333	0.44403	53.8333	1.36647
				44.3333	0.34108	54.1667	0.44636	54.1667	1.37674
				44.5833	0.33372	54.5	0.44832	54.5	1.38703
				44.9167	0.32414	54.75	0.45046	54.75	1.39476
				45.25	0.33845	55.0833	0.45269	55.0833	1.40508
				45.5833	0.33118	55.4167	0.45483	55.4167	1.41543
				45.9167	0.33864	55.75	0.45683	55.75	1.42581
				46.1667	0.349	56.0833	0.45905	56.0833	1.4362
				46.5	0.36219	56.3333	0.46097	56.3333	1.44401
				46.8333	0.36101	56.6667	0.46319	56.6667	1.45444
				47.1667	0.34884	56.9167	0.46531	56.9167	1.46228
				47.3333	0.36519	57.3333	0.46722	57.3333	1.47538
				47.6667	0.35673	57.5	0.46921	57.5	1.48063
				48	0.39924	57.9167	0.47116	57.9167	1.49377
				48.3333	0.37506	58.1667	0.47309	58.1667	1.50167
				48.75	0.32505	58.5	0.47519	58.5	1.51222
				49	0.39903	58.8333	0.4773	58.8333	1.5228
				49.25	0.38169	59.0833	0.47904	59.0833	1.53075
				49.5833	0.35901	59.4167	0.48104	59.4167	1.54137
				49.9167	0.42832	59.75	0.48315	59.75	1.55201
				50.25	0.33404	60.0833	0.48487	60.0833	1.56267
				50.5833	0.39092	60.4167	0.48674	60.4167	1.57335
				50.8333	0.40763	60.6667	0.4888	60.6667	1.58138
				51.1667	0.37629	61	0.49051	61	1.5921
				51.5	0.35776	61.3333	0.49251	61.3333	1.60284
				51.8333	0.40502	61.6667	0.49415	61.6667	1.61361
				52.1667	0.38674	62	0.49601	62	1.6244
				52.4167	0.38572	62.3333	0.49776	62.3333	1.63521
				52.75	0.41276	62.5833	0.49965	62.5833	1.64333
				53.0833	0.40444	62.9167	0.50143	62.9167	1.65418
				53.4167	0.37131	63.25	0.50328	63.25	1.66506
				53.75	0.41233	63.5833	0.50488	63.5833	1.67595
				54	0.4221	63.9167	0.50667	63.9167	1.68687
				54.3333	0.41519	64.1667	0.50832	64.1667	1.69507
				54.5833	0.44565	64.5	0.50997	64.5	1.70602
				55	0.4111	64.8333	0.51177	64.8333	1.717
				55.1667	0.43167	65.1667	0.51346	65.1667	1.728
				55.5	0.40539	65.5	0.515	65.5	1.73903
				55.8333	0.44057	65.75	0.51675	65.75	1.74731
				56.1667	0.42233	66.0833	0.51822	66.0833	1.75837
				56.5	0.43501	66.3333	0.52001	66.3333	1.76668
				56.75	0.41977	66.75	0.52141	66.75	1.78056
				57.0833	0.43307	67.0833	0.52316	67.0833	1.79168
				57.4167	0.43944	67.3333	0.52484	67.3333	1.80004
				57.75	0.45335	67.6667	0.52637	67.6667	1.81121
				58.0833	0.43754	67.9167	0.5279	67.9167	1.8196
				58.4167	0.44468	68.3333	0.52971	68.3333	1.83361
				58.6667	0.46127	68.6667	0.53114	68.6667	1.84484
				59	0.44858	68.8333	0.53297	68.8333	1.85047
				59.3333	0.45468	69.1667	0.53469	69.1667	1.86174
				59.6667	0.48959	69.5	0.53651	69.5	1.87302
				59.8333	0.4705	69.9167	0.53704	69.9167	1.88717
				60.25	0.47398	70.1667	0.53987	70.1667	1.89567
				60.5833	0.45892	70.4167	0.54265	70.4167	1.90418
				60.8333	0.47385	70.75	0.54557	70.75	1.91556
				61.25	0.46076	71.0833	0.54827	71.0833	1.92695
				61.5833	0.47405	71.4167	0.55111	71.4167	1.93837
				61.8333	0.48818	71.75	0.554	71.75	1.94981
				62.0833	0.46676	72	0.55684	72	1.9584
				62.4167	0.48943	72.3333	0.5597	72.3333	1.96988
				62.75	0.47284	72.6667	0.56256	72.6667	1.98138
				63	0.50421	73	0.56568	73	1.9929
				63.3333	0.49434	73.3333	0.56832	73.3333	2.00444
				63.6667	0.51561	73.5833	0.57135	73.5833	2.01312
				64	0.47625	73.9167	0.57375	73.9167	2.0247
				64.3333	0.52574	74.25	0.57812	74.25	2.03631
				64.5833	0.5008	74.5833	0.58172	74.5833	2.04793
				64.9167	0.51909	74.9167	0.58452	74.9167	2.05958
				65.25	0.51404	75.1667	0.58747	75.1667	2.06834
				65.5833	0.51754	75.5	0.59169	75.5	2.08003
				65.9167	0.51404	75.8333	0.59511	75.8333	2.09174
				66.25	0.49857	76.1667	0.5987	76.1667	2.10347
				66.5	0.52933	76.5	0.60041	76.5	2.11523
				66.8333	0.50175	76.8333	0.60271	76.8333	2.127
				67.1667	0.51492	77.0833	0.60631	77.0833	2.13585
				67.5	0.52134	77.4167	0.61023	77.4167	2.14767
				67.6667	0.51775	77.75	0.61378	77.75	2.15951
				68.0833	0.53662	78.0833	0.61611	78.0833	2.17137
				68.3333	0.55921	78.25	0.6208	78.25	2.17731
				68.75	0.58555	78.6667	0.62379	78.6667	2.19218
				69	0.54498	79	0.6268	79	2.2041
				69.25	0.53332	79.3333	0.63149	79.3333	2.21604
				69.6667	0.56519	79.6667	0.63416	79.6667	2.22801
				69.9167	0.58051	79.8333	0.6384	79.8333	2.234
				70.25	0.57446	80.25	0.64122	80.25	2.24901
				70.5833	0.55558	80.5	0.64344	80.5	2.25802
				70.8333	0.55853	80.8333	0.64836	80.8333	2.27007
				71.1667	0.56151	81.25	0.65363	81.25	2.28516
				71.5	0.53546	81.4167	0.6569	81.4167	2.2912
				71.8333	0.57818	81.8333	0.66144	81.8333	2.30634
				72.1667	0.55718	82.0833	0.6654	82.0833	2.31543
				72.4167	0.6068	82.4167	0.66794	82.4167	2.32758
				72.75	0.59015	82.75	0.67134	82.75	2.33976
				73.0833	0.60411	83	0.67558	83	2.3489
				73.4167	0.57433	83.3333	0.6789	83.3333	2.36111
				73.75	0.59575	83.6667	0.68206	83.6667	2.37334
				74	0.57749	84	0.68687	84	2.3856
				74.3333	0.60578	84.3333	0.69023	84.3333	2.39788
				74.6667	0.59304	84.5833	0.69463	84.5833	2.4071
				75	0.60855	84.9167	0.69736	84.9167	2.41942
				75.3333	0.59658	85.25	0.69996	85.25	2.43176
				75.5	0.61225	85.5833	0.70433	85.5833	2.44412
				75.9167	0.59123	85.9167	0.70803	85.9167	2.4565
				76.25	0.63393	86.25	0.71075	86.25	2.46891
				76.5833	0.61633	86.5	0.71344	86.5	2.47823
				76.9167	0.6359	86.8333	0.71682	86.8333	2.49067
				77.0833	0.62269	87.1667	0.72104	87.1667	2.50314
				77.5	0.6139	87.5	0.72571	87.5	2.51563
				77.75	0.61144	87.8333	0.73049	87.8333	2.52814
				78.0833	0.63973	88.0833	0.73477	88.0833	2.53753
				78.4167	0.62608	88.4167	0.73851	88.4167	2.55008
				78.6667	0.57633	88.6667	0.74283	88.6667	2.55951
				79.0833	0.63967	89.0833	0.74628	89.0833	2.57525
				79.3333	0.65638	89.25	0.75074	89.25	2.58156
				79.6667	0.65676	89.6667	0.75612	89.6667	2.59734
				80	0.65541	90	0.75887	90	2.61
				80.25	0.64715	90.25	0.7635	90.25	2.61951
				80.5833	0.649	90.6667	0.76851	90.6667	2.63538
				80.9167	0.65275	90.8333	0.7725	90.8333	2.64174
				81.25	0.66406	91.1667	0.77674	91.1667	2.65447
				81.5833	0.66036	91.5	0.78082	91.5	2.66723
				81.8333	0.66127	91.8333	0.78566	91.8333	2.68
				82.1667	0.67242	92.1667	0.79025	92.1667	2.6928
				82.5	0.66884	92.4167	0.79324	92.4167	2.70242
				82.8333	0.67943	92.75	0.79826	92.75	2.71526
				83.1667	0.68298	93.0833	0.80175	93.0833	2.72812
				83.3333	0.67412	93.4167	0.80734	93.4167	2.741
				83.75	0.67097	93.75	0.81115	93.75	2.75391
				84.0833	0.6876	94.0833	0.81458	94.0833	2.76683
				84.4167	0.68922	94.3333	0.81913	94.3333	2.77654
				84.75	0.69682	94.6667	0.82407	94.6667	2.78951
				84.9167	0.68884	95	0.82851	95	2.8025
				85.3333	0.69674	95.3333	0.83325	95.3333	2.81551
				85.5833	0.69726	95.6667	0.83611	95.6667	2.82854
				85.9167	0.67719	95.9167	0.83982	95.9167	2.83833
				86.25	0.69772	96.25	0.84441	96.25	2.85141
				86.5	0.70503	96.5833	0.84748	96.5833	2.8645
				86.8333	0.70163	96.9167	0.85098	96.9167	2.87762
				87.1667	0.71703	97.25	0.85427	97.25	2.89076
				87.5	0.72273	97.5	0.8588	97.5	2.90062
				87.8333	0.71035	97.8333	0.86291	97.8333	2.9138
				88.0833	0.72565	98.0833	0.86858	98.0833	2.9237
				88.4167	0.71077	98.5	0.87246	98.5	2.94022
				88.75	0.71584	98.6667	0.87529	98.6667	2.94684
				89.0833	0.73128	99.0833	0.87977	99.0833	2.96342
				89.4167	0.72651	99.3333	0.88376	99.3333	2.97338
				89.6667	0.7259	99.6667	0.88902	99.6667	2.98668
				90	0.73054	100	0.89332	100	3
				90.3333	0.73804
				90.6667	0.75027
				91	0.73383
				91.1667	0.72648
				91.5833	0.74603
				91.8333	0.76527
				92.25	0.72675
				92.4167	0.75533
				92.75	0.74962
				93.0833	0.75953
				93.4167	0.7497
				93.75	0.75749
				94.0833	0.78128
				94.3333	0.75584
				94.6667	0.75787
				95	0.777
				95.3333	0.76331
				95.6667	0.78513
				95.9167	0.77914
				96.25	0.79361
				96.5833	0.79084
				96.9167	0.79254
				97.25	0.78714
				97.5	0.78274
				97.8333	0.79639
				98.1667	0.79642
				98.5	0.79286
				98.8333	0.80242
				99.0833	0.79435
				99.4167	0.8095
				99.6667	0.80638
				100.083	0.81431
							3.84
							4.29
							4.76
							5.25
							5.76

## Sheet: Figure 3J
	W/L : 250 mm / 24 mm 50 %		W/L : 250 mm / 24 mm 70 %
0.026	0	0.01077	0.19814
0.03748	-0.000798614	0.01968	0.19822
0.049	0.00612	0.02858	0.19811
0.06048	0.01743	0.03749	0.20514
0.07197	0.02969	0.04639	0.21578
0.08348	0.04253	0.05532	0.22721
0.09497	0.05354	0.06425	0.23951
0.10648	0.06955	0.07318	0.25254
0.11797	0.07934	0.08206	0.26588
0.12945	0.09565	0.09097	0.27961
0.14094	0.10693	0.09988	0.29339
0.15245	0.11878	0.10878	0.30719
0.16397	0.13232	0.11769	0.32105
0.17548	0.14191	0.12664	0.33497
0.187	0.15219	0.13555	0.34909
0.19848	0.16692	0.14448	0.36314
0.21	0.1756	0.15338	0.37703
0.22152	0.18314	0.16231	0.39083
0.23303	0.19436	0.17124	0.40438
0.24458	0.20546	0.18015	0.418
0.25606	0.21368	0.1891	0.4316
0.26761	0.22396	0.19801	0.44484
0.27913	0.22512	0.20694	0.45824
0.29068	0.23441	0.21585	0.47131
0.30219	0.2386	0.22478	0.48441
0.31371	0.24391	0.23368	0.49699
0.32526	0.25015	0.24259	0.50956
0.33677	0.26285	0.25149	0.52201
0.34829	0.27553	0.26042	0.53424
0.35984	0.28644	0.26933	0.54633
0.37135	0.30329	0.27826	0.55786
0.3829	0.32017	0.28719	0.56925
0.39442	0.33634	0.29612	0.58016
0.40597	0.35305	0.30502	0.59069
0.41745	0.36855	0.31393	0.60129
0.42897	0.38664	0.32284	0.61169
0.44052	0.40372	0.33177	0.62151
0.45203	0.42038	0.34067	0.63053
0.46358	0.43487	0.3496	0.63907
0.4751	0.45655	0.35853	0.64696
0.48665	0.4708	0.36744	0.65415
0.49816	0.49103	0.37637	0.66101
0.50971	0.49578	0.38527	0.66773
0.52123	0.49452	0.3942	0.67598
0.53277	0.4909	0.40311	0.68811
0.54429	0.48802	0.41201	0.70287
0.55584	0.48223	0.42095	0.71922
0.56739	0.4713	0.42988	0.73711
0.5789	0.46792	0.43876	0.75516
0.59042	0.46196	0.44766	0.77407
0.60197	0.45689	0.45659	0.79298
0.61348	0.44516	0.46547	0.81176
0.62503	0.43831	0.4744	0.83083
0.63655	0.43044	0.48331	0.85008
0.64806	0.42004	0.49219	0.86963
0.65961	0.40779	0.50112	0.8889
0.67113	0.39833	0.51002	0.90869
0.68268	0.38711	0.51893	0.92823
0.69419	0.378	0.52784	0.94757
0.70571	0.36425	0.53674	0.94999
0.71726	0.35406	0.54567	0.94621
0.72874	0.34139	0.55455	0.9397
0.74026	0.33029	0.56348	0.93379
0.75181	0.31174	0.57239	0.92734
0.76332	0.30454	0.58129	0.92044
0.77487	0.29128	0.59022	0.913
0.78639	0.27637	0.5991	0.90477
0.7979	0.26446	0.60803	0.89603
0.80942	0.25173	0.61694	0.88687
0.82097	0.23827	0.62587	0.87697
0.83248	0.22368	0.63478	0.86659
0.84403	0.20885	0.64368	0.85586
0.85558	0.19442	0.65259	0.84473
0.8671	0.18153	0.66152	0.83335
0.87861	0.16677	0.67042	0.8218
0.89016	0.15016	0.67935	0.80991
0.90168	0.13835	0.68823	0.79774
0.91319	0.12281	0.69719	0.78495
0.92474	0.10821	0.70607	0.77234
0.93623	0.09205	0.715	0.75914
0.94774	0.07804	0.72393	0.74633
0.95926	0.06435	0.73281	0.73332
0.97081	0.04946	0.74174	0.72002
0.98232	0.03915	0.75067	0.70638
0.99384	0.03775	0.75958	0.69246
1.00535	0.03742	0.76851	0.67853
1.01687	0.04612	0.77741	0.66463
1.02839	0.0577	0.78632	0.65062
1.0399	0.07249	0.79525	0.63659
1.05142	0.08205	0.80418	0.62206
1.06294	0.09915	0.81311	0.60747
1.07448	0.11207	0.82204	0.59283
1.086	0.12558	0.83097	0.5781
1.09752	0.14105	0.83988	0.56329
1.10903	0.1531	0.84881	0.54857
1.12058	0.16219	0.85774	0.53347
1.1321	0.17723	0.86667	0.51829
1.14361	0.19233	0.87557	0.50299
1.1551	0.20655	0.8845	0.48754
1.16665	0.2233	0.89341	0.47201
1.17816	0.23519	0.90234	0.45663
1.18971	0.24806	0.91127	0.44116
1.20123	0.25746	0.92015	0.42572
1.21277	0.26995	0.92908	0.40994
1.22429	0.28553	0.93799	0.39418
1.23584	0.29662	0.94694	0.37836
1.24735	0.30555	0.95587	0.36278
1.25887	0.31514	0.96478	0.34719
1.27042	0.32531	0.97371	0.33177
1.28197	0.34261	0.98264	0.31607
1.29352	0.35141	0.99157	0.30056
1.30503	0.36167	1.00047	0.28523
1.31655	0.37071	1.0094	0.27048
1.3281	0.38705	1.01831	0.25596
1.33961	0.39725	1.02724	0.24184
1.35116	0.41121	1.03612	0.22934
1.36268	0.42051	1.04505	0.22427
1.37429	0.42946	1.05396	0.22314
1.38581	0.44095	1.06289	0.22352
1.39735	0.44805	1.07179	0.233
1.40887	0.46322	1.08072	0.24349
1.42039	0.47538	1.08965	0.25496
1.43194	0.47956	1.09856	0.26742
1.44345	0.49001	1.10749	0.28036
1.45497	0.49771	1.11642	0.29402
1.46648	0.50932	1.12535	0.30801
1.478	0.50994	1.13425	0.32195
1.48955	0.51036	1.14318	0.33619
1.50106	0.50864	1.15206	0.35056
1.51261	0.50445	1.16104	0.36519
1.52416	0.50169	1.16998	0.37967
1.53568	0.49542	1.17891	0.39435
1.54723	0.48676	1.18781	0.40895
1.55874	0.48457	1.19674	0.42344
1.57029	0.47798	1.20567	0.43787
1.58184	0.46803	1.2146	0.45236
1.59335	0.45989	1.22353	0.46666
1.60487	0.45043	1.23244	0.48118
1.61642	0.43962	1.24137	0.49548
1.62794	0.42921	1.2503	0.50971
1.63948	0.42329	1.25923	0.5237
1.65103	0.41431	1.26816	0.53774
1.66255	0.39878	1.27706	0.55178
1.67406	0.38863	1.286	0.56573
1.68558	0.36995	1.29493	0.57951
1.69713	0.36354	1.30383	0.59346
1.70865	0.34915	1.31276	0.60772
1.72019	0.34192	1.32167	0.62167
1.73171	0.3269	1.33057	0.63541
1.74326	0.31745	1.3395	0.64938
1.75477	0.30064	1.34843	0.66327
1.76629	0.291	1.35734	0.67714
1.77781	0.27449	1.36627	0.6908
1.78932	0.26263	1.37517	0.70447
1.80087	0.25034	1.3841	0.71798
1.81239	0.23464	1.39301	0.73153
1.82394	0.22085	1.40194	0.74524
1.83545	0.20646	1.41085	0.75888
1.84697	0.19274	1.41975	0.77237
1.85852	0.17776	1.42866	0.78582
1.87006	0.16359	1.43759	0.79916
1.88158	0.14826	1.44649	0.81256
1.8931	0.13455	1.4554	0.82579
1.90461	0.11928	1.4643	0.83891
1.91616	0.10248	1.47321	0.85187
1.92768	0.08878	1.48211	0.86462
1.93919	0.07543	1.49102	0.87667
1.95074	0.06341	1.49993	0.88824
1.96226	0.05312	1.50883	0.89937
1.97377	0.05341	1.51776	0.90963
1.98529	0.0545	1.52667	0.91912
1.99684	0.06478	1.53557	0.92812
2.00835	0.07636	1.5445	0.93643
2.01987	0.09041	1.55341	0.9457
2.03139	0.10441	1.56231	0.9543
2.04294	0.11536	1.57122	0.95479
2.05442	0.1309	1.58015	0.95476
2.06597	0.14681	1.58908	0.94715
2.07748	0.15979	1.59799	0.94078
2.08903	0.17423	1.60692	0.9349
2.10055	0.18832	1.61582	0.92847
2.11206	0.19822	1.62473	0.92173
2.12358	0.21111	1.63363	0.91434
2.13513	0.23041	1.64254	0.90624
2.14668	0.24468	1.65147	0.89791
2.15819	0.25526	1.66037	0.88869
2.16971	0.2676	1.66928	0.87901
2.18123	0.28049	1.67818	0.86877
2.19277	0.29099	1.68709	0.85814
2.20429	0.30563	1.696	0.84724
2.21587	0.31513	1.70493	0.83597
2.22742	0.33038	1.71383	0.82442
2.23897	0.34615	1.72274	0.81244
2.25048	0.35384	1.73164	0.80011
2.262	0.36562	1.74055	0.78749
2.27352	0.37614	1.74948	0.77476
2.28503	0.38994	1.75838	0.7619
2.29661	0.4025	1.76731	0.74869
2.30813	0.41106	1.77624	0.73549
2.31965	0.42211	1.78515	0.72207
2.33116	0.43454	1.79408	0.70824
2.34268	0.44643	1.80301	0.69424
2.35423	0.45642	1.81192	0.68026
2.36577	0.46428	1.82085	0.66636
2.37729	0.47232	1.82978	0.65205
2.38884	0.48536	1.83868	0.6379
2.40035	0.49153	1.84761	0.6233
2.4119	0.50186	1.85654	0.60863
2.42342	0.51358	1.86547	0.5938
2.43497	0.51649	1.8744	0.579
2.44648	0.52154	1.88331	0.5642
2.45803	0.52222	1.89224	0.54915
2.46958	0.52166	1.90117	0.53403
2.4811	0.51771	1.91007	0.51856
2.49265	0.51547	1.919	0.50302
2.50419	0.5075	1.92794	0.48742
2.51574	0.5027	1.93684	0.47182
2.52729	0.49834	1.94575	0.45643
2.53881	0.49242	1.95468	0.44075
2.55032	0.48421	1.96363	0.42488
2.56187	0.47915	1.97254	0.40893
2.57339	0.46915	1.98144	0.39292
2.58494	0.46164	1.99037	0.37703
2.59648	0.44972	1.99928	0.36124
2.608	0.44221	2.00818	0.34558
2.61955	0.43025	2.01709	0.33018
2.63106	0.41995	2.02602	0.31449
2.64258	0.41029	2.03495	0.29922
2.65413	0.39779	2.04386	0.28426
2.66568	0.38591	2.05279	0.26976
2.67719	0.3743	2.06172	0.25613
2.68874	0.36301	2.07065	0.24311
2.70026	0.35146	2.07958	0.23334
2.71177	0.34024	2.08848	0.23146
2.72332	0.32647	2.09739	0.23072
2.7349	0.31389	2.10632	0.23595
2.74642	0.29909	2.11522	0.24572
2.75797	0.28517	2.12415	0.25634
2.76952	0.27045	2.13308	0.26805
2.78103	0.26221	2.14201	0.28073
2.79258	0.24141	2.15092	0.29384
2.8041	0.2302	2.15985	0.30767
2.81565	0.21776	2.16876	0.32179
2.82719	0.20074	2.17769	0.33598
2.83871	0.18585	2.18662	0.35016
2.85026	0.16999	2.19555	0.36468
2.86177	0.15824	2.20448	0.37937
2.87329	0.14054	2.21338	0.39397
2.88484	0.12593	2.22231	0.40867
2.89635	0.10971	2.23124	0.42329
2.9079	0.09607	2.24017	0.43775
2.91942	0.08241	2.24913	0.45237
2.93097	0.07004	2.25801	0.4668
2.94248	0.06684	2.26694	0.48135
2.954	0.06669	2.27587	0.49599
2.96555	0.07135	2.2848	0.51053
2.97706	0.08011	2.29371	0.52484
2.98858	0.09336	2.30264	0.53908
3.00013	0.10458	2.31157	0.55344
3.01165	0.12086	2.32047	0.5676
3.02316	0.13418	2.3294	0.58164
3.03471	0.14931	2.33831	0.59593
3.04623	0.16287	2.34724	0.61013
3.05774	0.17272	2.35617	0.62459
3.06929	0.19072	2.3651	0.63885
3.08081	0.20316	2.37403	0.65321
3.09235	0.21887	2.38296	0.66742
3.1039	0.23121	2.39187	0.68165
3.11542	0.24688	2.40077	0.69591
3.12694	0.258	2.40968	0.7098
3.13848	0.27471	2.41858	0.72357
3.15	0.28499	2.42751	0.73754
3.16152	0.29794	2.43642	0.75146
3.17306	0.3123	2.44535	0.76551
3.18458	0.32427	2.45425	0.77909
3.1961	0.33521	2.46321	0.79293
3.20765	0.35297	2.47209	0.80641
3.21919	0.36211	2.481	0.8196
3.23074	0.37544	2.48993	0.83269
3.24226	0.38706	2.49883	0.84571
3.25381	0.40044	2.50774	0.85852
3.26535	0.4079	2.51667	0.87116
3.27687	0.42007	2.5256	0.88303
3.28842	0.43911	2.5345	0.89449
3.29997	0.4455	2.54343	0.90531
3.31148	0.45973	2.55234	0.91534
3.32303	0.46558	2.56124	0.92459
3.33455	0.47652	2.57017	0.93294
3.34606	0.4848	2.5791	0.94075
3.35761	0.49684	2.58801	0.94834
3.36913	0.50208	2.59692	0.9564
3.38065	0.51058	2.60585	0.95686
3.39219	0.51704	2.61478	0.95671
3.40374	0.52519	2.62371	0.95422
3.41526	0.52925	2.63261	0.94686
3.42681	0.53149	2.64149	0.94045
3.43835	0.53236	2.6504	0.93439
3.44987	0.53113	2.65933	0.9279
3.46139	0.52427	2.66826	0.92115
3.47294	0.52083	2.67716	0.91373
3.48452	0.515	2.68607	0.90589
3.49603	0.51176	2.695	0.89739
3.50758	0.50671	2.70388	0.88831
3.51913	0.49992	2.71281	0.87869
3.53065	0.49398	2.72169	0.86842
3.54216	0.47873	2.73062	0.85797
3.55371	0.47869	2.73953	0.84709
3.56526	0.46827	2.74843	0.83599
3.57677	0.46331	2.75736	0.82444
3.58829	0.45028	2.76629	0.81255
3.59981	0.44384	2.7752	0.80033
3.61135	0.4316	2.7841	0.78788
3.6229	0.41504	2.79301	0.77517
3.63442	0.40738	2.80194	0.76235
3.64597	0.39263	2.81087	0.74937
3.65748	0.38363	2.81978	0.73623
3.66903	0.37301	2.82868	0.72275
3.68058	0.35516	2.83761	0.7092
3.6921	0.34749	2.84654	0.69635
3.70365	0.32673	2.85547	0.68239
3.71516	0.31934	2.86438	0.6683
3.72671	0.30622	2.87331	0.65426
3.73823	0.29047	2.88224	0.6398
3.74974	0.27288	2.89114	0.62525
3.76129	0.26037	2.9001	0.6105
3.77281	0.24717	2.90903	0.59566
3.78435	0.23366	2.91794	0.58084
3.79587	0.22003	2.92687	0.5659
3.80739	0.20512	2.93582	0.55082
3.81894	0.19084	2.94473	0.53561
3.83045	0.17354	2.95366	0.5202
3.842	0.16087	2.96256	0.50464
3.85355	0.14617	2.97152	0.48899
3.86506	0.13077	2.98042	0.47332
3.87661	0.11393	2.98935	0.45777
3.88813	0.09789	2.99828	0.442
3.89961	0.08518	3.00721	0.42589
3.91116	0.07742	3.01614	0.40981
3.92268	0.07659	3.02507	0.39343
3.93423	0.07591	3.034	0.37751
3.94577	0.08425	3.04294	0.36166
3.95729	0.09528	3.05184	0.34597
3.96881	0.10636	3.06077	0.3302
3.98032	0.12082	3.06973	0.31425
3.99187	0.13392	3.07866	0.29879
4.00339	0.14832	3.08759	0.28395
4.0149	0.16183	3.09649	0.26952
4.02645	0.17895	3.10542	0.25628
4.038	0.18936	3.11435	0.24377
4.04952	0.20464	3.12328	0.23718
4.06106	0.21953	3.13221	0.23582
4.07261	0.22768	3.14112	0.23517
4.08413	0.24248	3.15005	0.24301
4.09568	0.26324	3.15896	0.25294
4.10719	0.27608	3.16791	0.26362
4.11871	0.28953	3.17684	0.27545
4.13026	0.30018	3.18577	0.28826
4.14181	0.31325	3.19468	0.30157
4.15332	0.3254	3.20361	0.31553
4.16487	0.34239	3.21254	0.32946
4.17642	0.3522	3.22147	0.34375
4.18797	0.36854	3.23042	0.35814
4.19948	0.37736	3.23938	0.37278
4.21103	0.39372	3.24836	0.38753
4.22261	0.40264	3.25729	0.40225
4.23413	0.41738	3.26622	0.41702
4.24565	0.42655	3.27515	0.43169
4.25719	0.43499	3.28405	0.44614
4.26874	0.45317	3.29299	0.4608
4.28026	0.4634	3.30192	0.47548
4.29181	0.47059	3.31085	0.49
4.30335	0.48451	3.31975	0.50445
4.31487	0.49205	3.32868	0.51909
4.32642	0.49523	3.33759	0.53345
4.33797	0.50785	3.34652	0.5477
4.34948	0.51606	3.35547	0.56235
4.36103	0.52253	3.3644	0.5767
4.37258	0.52747	3.37333	0.59098
4.3841	0.53385	3.38226	0.60545
4.39565	0.53954	3.39117	0.61983
4.40716	0.53839	3.4001	0.63436
4.41871	0.53805	3.409	0.64873
4.43023	0.53602	3.41791	0.66311
4.44177	0.5311	3.42684	0.67757
4.45332	0.52695	3.43575	0.69184
4.46487	0.52238	3.44468	0.70626
4.47642	0.51903	3.45358	0.72026
4.48794	0.51225	3.46251	0.73448
4.49945	0.50702	3.47144	0.74851
4.511	0.49898	3.48035	0.76255
4.52252	0.49313	3.48925	0.77653
4.53406	0.48005	3.49816	0.79115
4.54558	0.47637	3.50706	0.80474
4.55713	0.46459	3.516	0.81811
4.56868	0.45449	3.5249	0.83108
4.58019	0.44724	3.53381	0.84419
4.59174	0.43511	3.54271	0.85685
4.60326	0.42082	3.55162	0.8694
4.61481	0.4144	3.56055	0.88142
4.62635	0.39961	3.56945	0.89293
4.63784	0.38885	3.57836	0.90372
4.64939	0.37685	3.58726	0.91379
4.66094	0.36297	3.59617	0.92296
4.67248	0.3531	3.60507	0.93138
4.68403	0.3403	3.614	0.93923
4.69555	0.32426	3.62291	0.94654
4.70706	0.30882	3.63182	0.95357
4.71861	0.29866	3.64075	0.95911
4.73013	0.28688	3.64968	0.95916
4.74168	0.26813	3.65858	0.95916
4.75319	0.2602	3.66749	0.95406
4.76474	0.23947	3.67642	0.94697
4.77629	0.22798	3.68532	0.94065
4.78784	0.21111	3.69423	0.93442
4.79942	0.19193	3.70313	0.92791
4.81094	0.18085	3.71206	0.92101
4.82248	0.16741	3.72097	0.91353
4.834	0.15048	3.72988	0.90552
4.84555	0.13303	3.73881	0.89704
4.8571	0.1206	3.74771	0.88793
4.86861	0.10609	3.75662	0.87831
4.88013	0.09437	3.76555	0.86802
4.89165	0.08443	3.77445	0.85731
4.90316	0.08298	3.78336	0.84642
4.91471	0.08231	3.79229	0.83535
4.92626	0.09072	3.80122	0.8239
4.93777	0.10299	3.81015	0.81222
4.94929	0.11356	3.81905	0.80003
4.96084	0.12713	3.82796	0.78755
4.97239	0.14242	3.83689	0.77478
4.9839	0.15606	3.8458	0.76206
4.99542	0.17193	3.8547	0.74915
5.00697	0.18274	3.86363	0.7359
5.01852	0.19925	3.87256	0.7223
5.03006	0.21107	3.88149	0.70855
5.04161	0.22819	3.8904	0.69479
5.05313	0.23974	3.8993	0.68088
5.06461	0.25345	3.90823	0.66685
5.07616	0.27005	3.91714	0.65263
5.08771	0.2831	3.92609	0.63818
5.09923	0.29472	3.93502	0.62355
5.11077	0.30671	3.94396	0.60871
5.12232	0.31962	3.95286	0.59402
5.13384	0.33415	3.96182	0.57908
5.14539	0.34465	3.97072	0.56422
5.1569	0.3602	3.97963	0.54906
5.16845	0.3736	3.98856	0.53366
5.18	0.38433	3.99746	0.5183
5.19152	0.39497	4.00639	0.50273
5.20306	0.40705	4.01535	0.487
5.21458	0.41778	4.02428	0.47151
5.22613	0.4335	4.03321	0.45577
5.23768	0.44063	4.04214	0.44006
5.24919	0.45607	4.05107	0.42401
5.26074	0.46593	4.06	0.40765
5.27229	0.47886	4.06891	0.39164
5.28381	0.48986	4.07781	0.37579
5.29532	0.49895	4.08674	0.36002
5.3069	0.5088	4.09567	0.34426
5.31842	0.5149	4.1046	0.32862
5.32997	0.52638	4.11353	0.31304
5.34148	0.52996	4.12246	0.29738
5.35303	0.53275	4.13139	0.28315
5.36458	0.53938	4.14032	0.26898
5.3761	0.54586	4.14925	0.25658
5.38765	0.54475	4.15816	0.24446
5.39916	0.54473	4.16709	0.24052
5.41068	0.54204	4.17602	0.2395
5.42223	0.53522	4.18495	0.24034
5.43374	0.53332	4.19388	0.2494
5.44526	0.52947	4.20281	0.25946
5.45684	0.52022	4.21172	0.27048
5.46835	0.51676	4.22065	0.28249
5.4799	0.51207	4.22958	0.29541
5.49142	0.50398	4.23851	0.3089
5.50297	0.49683	4.24746	0.32272
5.51448	0.48436	4.25637	0.33694
5.52603	0.48132	4.2653	0.35121
5.53755	0.46311	4.27423	0.36565
5.5491	0.45872	4.28316	0.38021
5.56065	0.44945	4.29209	0.39489
5.57219	0.43608	4.30102	0.40977
5.58374	0.42554	4.30995	0.42442
5.59526	0.4152	4.31888	0.43899
5.60681	0.40492	4.32781	0.45363
5.61832	0.39174	4.33677	0.46843
5.62987	0.3803	4.3457	0.48354
5.64139	0.36383	4.35463	0.4982
5.6529	0.35293	4.36356	0.51269
5.66445	0.34034	4.37249	0.52727
5.676	0.32687	4.38139	0.54155
5.68752	0.31276	4.39042	0.55603
5.69906	0.29836	4.39935	0.57045
5.71061	0.2824	4.40826	0.58478
5.72219	0.27008	4.41719	0.59919
5.73371	0.25837	4.42612	0.6134
5.74526	0.24246	4.43505	0.62804
5.75677	0.22747	4.44396	0.64256
5.76832	0.21154	4.45289	0.65717
5.77984	0.20137	4.46182	0.6717
5.79135	0.18148	4.47072	0.68623
5.8029	0.16733	4.47963	0.70075
5.81442	0.14573	4.48858	0.71511
5.82597	0.13467	4.49749	0.72939
5.83748	0.12055	4.50639	0.74336
5.849	0.10946	4.51532	0.75719
5.86055	0.09583	4.52423	0.7712
5.87206	0.09048	4.53313	0.78502
5.88361	0.0885	4.54206	0.79872
5.89513	0.08999	4.55097	0.81221
5.90665	0.10078	4.55993	0.82541
5.91816	0.11291	4.56883	0.83834
5.92968	0.12468	4.57776	0.85124
5.94126	0.13842	4.58667	0.86362
5.95277	0.15345	4.5956	0.876
5.96429	0.16668	4.6045	0.88752
5.97584	0.18332	4.61343	0.89862
5.98735	0.19537	4.62234	0.90884
5.99887	0.21137	4.63124	0.91837
6.01042	0.22045	4.64015	0.92687
6.02197	0.2395	4.64908	0.93478
6.03348	0.25013	4.65801	0.94214
6.045	0.26495	4.66692	0.94923
6.05655	0.27903	4.67582	0.95642
6.0681	0.29027	4.68475	0.95946
6.07965	0.30788	4.69366	0.9592
6.09116	0.31554	4.70256	0.95806
6.10268	0.33244	4.71149	0.95017
6.11423	0.34372	4.7204	0.94334
6.12574	0.35679	4.7293	0.93725
6.13729	0.36859	4.73821	0.93069
6.14881	0.38539	4.74711	0.92396
6.16032	0.3964	4.75604	0.91676
6.17187	0.40995	4.76498	0.90908
6.18342	0.42054	4.77388	0.90062
6.19494	0.43522	4.78281	0.89183
6.20648	0.44514	4.79172	0.88254
6.21803	0.45729	4.80065	0.87252
6.22958	0.47007	4.80955	0.86224
6.2411	0.48163	4.81846	0.85149
6.25265	0.4915	4.82736	0.84051
6.26416	0.50166	4.83627	0.82933
6.27571	0.51027	4.84517	0.81755
6.28723	0.51555	4.8541	0.80525
6.29874	0.52454	4.86301	0.79311
6.31029	0.53717	4.87192	0.78046
6.32184	0.53777	4.88085	0.76769
6.33339	0.54232	4.8898	0.75487
6.34494	0.55091	4.89871	0.74189
6.35645	0.55046	4.90764	0.7283
6.368	0.54925	4.91654	0.71478
6.37952	0.54952	4.92547	0.70092
6.39106	0.54267	4.93438	0.68709
6.40261	0.54059	4.94328	0.67311
6.41413	0.53614	4.95224	0.6589
6.42565	0.53011	4.96117	0.64472
6.43719	0.52615	4.9701	0.63013
6.44871	0.51799	4.97903	0.61538
6.46026	0.51182	4.98796	0.60066
6.47177	0.5024	4.99687	0.58573
6.48332	0.49574	5.0058	0.57084
6.49484	0.48721	5.01473	0.55581
6.50639	0.48383	5.02366	0.5407
6.51794	0.47316	5.03256	0.52514
6.52945	0.45955	5.04149	0.50957
6.54097	0.45113	5.0504	0.49408
6.55252	0.43857	5.05933	0.47839
6.56403	0.42669	5.06826	0.46296
6.57558	0.41577	5.07716	0.4472
6.58713	0.4052	5.08609	0.43136
6.59868	0.3932	5.09502	0.41531
6.61023	0.38606	5.10393	0.3988
6.62174	0.36827	5.11286	0.38305
6.63326	0.35541	5.12179	0.36735
6.64481	0.34384	5.1307	0.3514
6.65632	0.32749	5.13963	0.33569
6.66787	0.315	5.14856	0.31964
6.67942	0.2965	5.15749	0.30444
6.69094	0.28632	5.16644	0.28976
6.70248	0.27177	5.17535	0.2756
6.714	0.25978	5.18428	0.26258
6.72552	0.24463	5.19321	0.25024
6.73706	0.22945	5.20214	0.24238
6.74858	0.21462	5.21104	0.24072
6.76013	0.19765	5.21998	0.24004
6.77168	0.18275	5.22891	0.24613
6.78319	0.16528	5.23781	0.25583
6.79471	0.15208	5.24674	0.26622
6.80626	0.13686	5.25567	0.27759
6.81777	0.12128	5.26458	0.29028
6.82932	0.10888	5.27351	0.30347
6.84084	0.09764	5.28244	0.31718
6.85235	0.09513	5.29134	0.33116
6.8639	0.09393	5.30025	0.34522
6.87545	0.09837	5.30918	0.35969
6.88697	0.10905	5.31811	0.37436
6.89852	0.12036	5.32701	0.38899
6.91006	0.13589	5.33592	0.40368
6.92158	0.14706	5.34485	0.41843
6.9331	0.16146	5.35378	0.43302
6.94465	0.17424	5.36271	0.44756
6.95616	0.19268	5.37164	0.4623
6.96774	0.21025	5.38055	0.47698
6.97926	0.22078	5.3895	0.49172
6.99081	0.23391	5.39841	0.50656
7.00235	0.25024	5.40734	0.5212
7.0139	0.26305	5.41627	0.53577
7.02542	0.27156	5.4252	0.55002
7.037	0.29235	5.43413	0.56468
7.04855	0.30383	5.44306	0.57918
7.0601	0.31732	5.45199	0.59368
7.07161	0.33037	5.4609	0.60797
7.08316	0.34368	5.46983	0.62259
7.09471	0.36018	5.47873	0.63711
7.10626	0.36787	5.48766	0.65177
7.11777	0.38297	5.49657	0.6663
7.12932	0.3943	5.50552	0.6809
7.14084	0.40495	5.51443	0.69527
7.15239	0.41952	5.52336	0.70981
7.16394	0.43323	5.53229	0.724
7.17545	0.44988	5.54119	0.73807
7.187	0.45853	5.5501	0.75215
7.19855	0.46754	5.55903	0.76613
7.21006	0.4778	5.56794	0.78
7.22161	0.4903	5.57687	0.79379
7.23316	0.50087	5.5858	0.80731
7.24468	0.50736	5.59473	0.82058
7.25619	0.51682	5.60363	0.83371
7.26774	0.52519	5.61256	0.84651
7.27929	0.53364	5.62147	0.85911
7.29081	0.53834	5.6304	0.87134
7.30235	0.54456	5.6393	0.88299
7.31394	0.54827	5.64823	0.89411
7.32548	0.55256	5.65714	0.90448
7.337	0.55521	5.66604	0.91415
7.34855	0.55509	5.67495	0.92299
7.3601	0.55172	5.68393	0.93127
7.37165	0.5473	5.69286	0.93882
7.38319	0.54261	5.70179	0.94598
7.39474	0.53861	5.7107	0.95314
7.40629	0.53512	5.7196	0.9595
7.41781	0.52386	5.72851	0.95948
7.42935	0.52455	5.73741	0.95911
7.44087	0.51559	5.74634	0.95578
7.45242	0.50657	5.75525	0.94826
7.46397	0.49769	5.76418	0.94183
7.47548	0.489	5.77311	0.93556
7.487	0.48116	5.78201	0.92913
7.49855	0.47326	5.79092	0.92223
7.5101	0.46431	5.79985	0.91481
7.52158	0.45177	5.80878	0.90686
7.5331	0.43956	5.81769	0.89849
7.54465	0.43009	5.82662	0.8896
7.55616	0.41433	5.83555	0.87999
7.56771	0.40726	5.84445	0.86985
7.57923	0.39838	5.85338	0.8593
7.59077	0.3791	5.86229	0.84848
7.60232	0.36905	5.87122	0.8378
7.61384	0.3534	5.88012	0.82627
7.62539	0.34297	5.88905	0.81458
7.6369	0.32606	5.89796	0.80252
7.64845	0.31702	5.90687	0.79013
7.66	0.3029	5.91577	0.77759
7.67155	0.28429	5.92468	0.76466
7.68306	0.26975	5.93363	0.75177
7.69461	0.25434	5.94254	0.73856
7.70613	0.24132	5.95149	0.72496
7.71768	0.22461	5.96042	0.71117
7.72923	0.20918	5.96935	0.69768
7.74074	0.19603	5.97823	0.68369
7.75229	0.1791	5.98716	0.66978
7.76384	0.16437	5.99607	0.65582
7.77535	0.14865	6.00502	0.64123
7.78687	0.13736	6.01396	0.62662
7.79842	0.12118	6.02289	0.61193
7.80994	0.10805	6.03184	0.59712
7.82148	0.09952	6.0408	0.5822
7.833	0.09864	6.04973	0.5673
7.84452	0.09724	6.05866	0.55219
7.85606	0.10361	6.06759	0.53699
7.86758	0.11765	6.07649	0.52144
7.87913	0.1294	6.0854	0.50587
7.89065	0.14098	6.0943	0.49025
7.90216	0.15608	6.10323	0.47472
7.91365	0.16949	6.11216	0.45923
7.92519	0.18188	6.12109	0.44345
7.93671	0.19816	6.13	0.42751
7.94826	0.21136	6.13893	0.41141
7.95977	0.22663	6.14784	0.39539
7.97132	0.24321	6.15679	0.37947
7.98287	0.25297	6.1657	0.36372
7.99442	0.26986	6.17465	0.34797
8.00594	0.28505	6.18356	0.33223
8.01748	0.2973	6.19246	0.31673
8.02906	0.31323	6.20139	0.3014
8.04058	0.32606	6.2103	0.28707
8.0521	0.33842	6.21923	0.27342
8.06368	0.352	6.22816	0.26071
8.07519	0.36527	6.23709	0.24902
8.08671	0.38135	6.24602	0.24335
8.09826	0.38759	6.2549	0.24204
8.10977	0.39983	6.26383	0.24154
8.12135	0.41606	6.27276	0.25006
8.1329	0.43248	6.28169	0.25997
8.14442	0.44368	6.2906	0.27062
8.15594	0.4502	6.29953	0.28211
8.16745	0.46358	6.30846	0.29522
8.179	0.47233	6.31736	0.30859
8.19052	0.48897	6.32629	0.32239
8.20206	0.49611	6.33522	0.33644
8.21361	0.5057	6.34413	0.35037
8.22516	0.51585	6.35308	0.36472
8.23668	0.52719	6.36201	0.3797
8.24819	0.53041	6.37095	0.39439
8.25974	0.54069	6.37985	0.40916
8.27126	0.54605	6.38881	0.42394
8.28277	0.54851	6.39774	0.43887
8.29432	0.55675	6.40667	0.45346
8.30584	0.55875	6.4156	0.46838
8.31739	0.55825	6.42453	0.48331
8.32887	0.55793	6.43348	0.49782
8.34042	0.55334	6.44241	0.5125
8.35194	0.54909	6.45134	0.52718
8.36348	0.54524	6.46027	0.54147
8.37503	0.54131	6.4692	0.55599
8.38655	0.53628	6.47813	0.57042
8.3981	0.53253	6.48706	0.58485
8.40961	0.52373	6.496	0.59921
8.42116	0.51596	6.50493	0.6136
8.43271	0.50779	6.51386	0.62808
8.44426	0.49734	6.52276	0.64266
8.45577	0.48874	6.53172	0.65723
8.46732	0.48369	6.54065	0.67192
8.47887	0.4697	6.54955	0.68641
8.49039	0.45853	6.55848	0.70088
8.5019	0.45068	6.56741	0.71541
8.51345	0.44002	6.57634	0.72932
8.525	0.42914	6.5853	0.74373
8.53652	0.41536	6.5942	0.75768
8.54803	0.40473	6.60313	0.77154
8.55958	0.39287	6.61204	0.7855
8.57113	0.37937	6.62095	0.79923
8.58265	0.3688	6.62988	0.81271
8.59419	0.35437	6.63878	0.82575
8.60574	0.34222	6.64771	0.83864
8.61729	0.32715	6.65664	0.85155
8.62884	0.31255	6.66557	0.86385
8.64039	0.29704	6.67448	0.87585
8.6519	0.28416	6.68341	0.88729
8.66342	0.27136	6.69234	0.89812
8.67497	0.25494	6.70124	0.90804
8.68652	0.23958	6.71015	0.91731
8.69803	0.22496	6.71905	0.92579
8.70955	0.21079	6.72796	0.9337
8.7211	0.19387	6.73687	0.94098
8.73261	0.17901	6.7458	0.94781
8.74416	0.16178	6.7547	0.95518
8.75568	0.14781	6.76363	0.95943
8.76719	0.13262	6.77254	0.95929
8.77874	0.12054	6.78144	0.95906
8.79026	0.10736	6.79035	0.95157
8.80181	0.10173	6.79928	0.94455
8.81332	0.10107	6.80821	0.93822
8.82487	0.10206	6.81711	0.9317
8.83642	0.1136	6.82604	0.92483
8.84794	0.12435	6.83495	0.91793
8.85945	0.1368	6.84388	0.91011
8.871	0.15153	6.85279	0.90204
8.88252	0.16391	6.86169	0.8933
8.89406	0.17946	6.87062	0.88404
8.90561	0.19351	6.87955	0.87419
8.91716	0.20746	6.88846	0.8641
8.92868	0.2211	6.89736	0.85359
8.94023	0.23217	6.90627	0.84262
8.95177	0.24961	6.9152	0.83144
8.96332	0.26452	6.9241	0.81983
8.97484	0.27895	6.93301	0.80788
8.98639	0.28994	6.94194	0.79552
8.9979	0.30452	6.95085	0.78309
9.00945	0.31979	6.95975	0.77042
9.02103	0.3315	6.96868	0.75753
9.03258	0.34603	6.97759	0.74457
9.0441	0.35886	6.98652	0.73112
9.05565	0.37187	6.99542	0.71746
9.06716	0.38079	7.00435	0.70374
9.07868	0.39963	7.01328	0.6899
9.09023	0.41454	7.02219	0.67601
9.10174	0.42695	7.03112	0.66206
9.11335	0.43443	7.04002	0.64778
9.12487	0.44921	7.04898	0.63316
9.13642	0.46276	7.05789	0.61848
9.14794	0.47551	7.06682	0.60375
9.15948	0.48311	7.07575	0.58894
9.17103	0.49258	7.08465	0.57389
9.18255	0.50446	7.09358	0.55898
9.1941	0.51269	7.10254	0.5438
9.20561	0.52315	7.11147	0.52836
9.21713	0.52955	7.1204	0.51282
9.22868	0.53568	7.12933	0.49735
9.24016	0.54493	7.13828	0.48144
9.25171	0.54473	7.14721	0.46602
9.26326	0.55448	7.15614	0.45027
9.27481	0.55813	7.16507	0.43443
9.28635	0.56093	7.174	0.41836
9.29787	0.56146	7.18296	0.40226
9.30942	0.56079	7.19189	0.38636
9.32097	0.55557	7.2008	0.37047
9.33252	0.55247	7.20973	0.35483
9.34403	0.55006	7.21866	0.33908
9.35555	0.54198	7.22759	0.32346
9.3671	0.5354	7.23654	0.30809
9.37865	0.53087	7.24545	0.29325
9.39019	0.52309	7.25435	0.27946
9.40171	0.51795	7.26331	0.26615
9.41326	0.51125	7.27221	0.254
9.42477	0.50269	7.28114	0.2447
9.43632	0.49064	7.29007	0.24286
9.44784	0.48185	7.29898	0.24215
9.45939	0.47366	7.30791	0.24633
9.47094	0.46575	7.31682	0.25565
9.48245	0.4525	7.32577	0.26598
9.494	0.44031	7.3347	0.27711
9.50552	0.42745	7.34363	0.28945
9.51706	0.41829	7.35256	0.30253
9.52861	0.40411	7.36149	0.31625
9.54016	0.39248	7.37042	0.33019
9.55171	0.38015	7.37935	0.34425
9.56323	0.36819	7.38828	0.35841
9.57474	0.35268	7.39721	0.3729
9.58629	0.34353	7.40614	0.38758
9.59781	0.32926	7.41505	0.40201
9.60935	0.31717	7.42398	0.41659
9.62087	0.30131	7.43291	0.43144
9.63242	0.28468	7.44184	0.44591
9.64397	0.27116	7.45075	0.46067
9.65552	0.25758	7.45968	0.47573
9.66706	0.24219	7.46858	0.49036
9.67861	0.22886	7.47751	0.50501
9.69016	0.21083	7.48642	0.51947
9.70168	0.19815	7.49535	0.53401
9.71319	0.17931	7.5043	0.54849
9.72474	0.16506	7.51323	0.56287
9.73626	0.14896	7.52216	0.57739
9.74777	0.13523	7.53109	0.59178
9.75932	0.11991	7.54002	0.60621
9.77084	0.10898	7.54896	0.62067
9.78235	0.10403	7.55789	0.63514
9.79387	0.10337	7.56682	0.64969
9.80542	0.10699	7.57575	0.66442
9.81697	0.11497	7.58465	0.67899
9.82852	0.12501	7.59358	0.69347
9.84003	0.14094	7.60251	0.70785
9.85158	0.154	7.61144	0.72219
9.8631	0.16536	7.62037	0.7362
9.87461	0.1825	7.62928	0.75032
9.88613	0.19697	7.63821	0.76442
9.89768	0.21406	7.64714	0.77816
9.90923	0.22593	7.65604	0.79189
9.92074	0.23988	7.66498	0.80541
9.93232	0.25503	7.67386	0.81845
9.94384	0.26836	7.68279	0.83159
9.95539	0.28039	7.69169	0.84454
9.9669	0.29591	7.7006	0.85691
9.97845	0.31071	7.7095	0.86905
9.99	0.32331	7.71841	0.88057
10.0015	0.33978	7.72734	0.8916
10.0131	0.35116	7.73627	0.90184
10.0246	0.36788	7.74517	0.91144
10.0362	0.37767	7.75408	0.92026
10.0477	0.39228	7.76301	0.92836
10.0593	0.40626	7.77192	0.93581
10.0708	0.41436	7.78082	0.9429
10.0823	0.42786	7.78975	0.95005
10.0939	0.44159	7.79866	0.95762
10.1054	0.45107	7.80759	0.95792
10.1169	0.46348	7.81652	0.95771
10.1285	0.47745	7.82547	0.95573
10.14	0.48527	7.83438	0.948
10.1515	0.49693	7.84328	0.94134
10.1631	0.50753	7.85224	0.93515
10.1746	0.51709	7.86114	0.92858
10.1861	0.51824	7.87005	0.92163
10.1977	0.53442	7.87898	0.91436
10.2092	0.54163	7.88791	0.90655
10.2208	0.54719	7.89684	0.89839
10.2324	0.55597	7.90575	0.88957
10.244	0.55614	7.91465	0.88014
10.2555	0.56138	7.92356	0.8702
10.2671	0.56482	7.93246	0.85992
10.2787	0.56334	7.94139	0.84936
10.2903	0.56262	7.9503	0.83847
10.3018	0.55587	7.95923	0.8268
10.3134	0.55244	7.96813	0.81554
10.325	0.54955	7.97709	0.80341
10.3366	0.54456	7.986	0.79114
10.3481	0.54297	7.99493	0.77842
10.3597	0.5363	8.00386	0.76588
10.3713	0.52683	8.01276	0.7531
10.3828	0.5174	8.02167	0.73957
10.3943	0.51211	8.03062	0.72631
10.4059	0.50281	8.03953	0.71233
10.4175	0.49128	8.04846	0.6988
10.429	0.48115	8.05741	0.68482
10.4405	0.47065	8.06632	0.67098
10.452	0.45988	8.07525	0.65727
10.4636	0.45194	8.08415	0.64301
10.4751	0.43845	8.09308	0.62834
10.4866	0.42994	8.10201	0.61365
10.4982	0.41258	8.11095	0.59881
10.5097	0.40511	8.11988	0.58384
10.5213	0.39598	8.12878	0.569
10.5328	0.37844	8.13771	0.55384
10.5443	0.36558	8.14667	0.53871
10.5558	0.35261	8.1556	0.52324
10.5674	0.33955	8.16453	0.50758
10.5789	0.32854	8.17346	0.49192
10.5904	0.31239	8.18236	0.47619
10.602	0.29811	8.19132	0.46056
10.6135	0.28206	8.20022	0.44498
10.625	0.26666	8.20915	0.42901
10.6366	0.25209	8.21808	0.41293
10.6481	0.23782	8.22701	0.39697
10.6596	0.22095	8.23595	0.38102
10.6712	0.20566	8.24488	0.36531
10.6827	0.19112	8.25381	0.34968
10.6943	0.17907	8.26271	0.334
10.7058	0.16146	8.27164	0.31813
10.7173	0.14344	8.28057	0.30314
10.7288	0.13158	8.2895	0.28873
10.7404	0.11785	8.29843	0.2749
10.7519	0.1083	8.30734	0.26234
10.7634	0.10544	8.31624	0.25032
10.7749	0.10516	8.3252	0.24423
10.7865	0.11187	8.33413	0.24288
10.798	0.1219	8.34306	0.24223
10.8095	0.13612	8.35199	0.24891
10.8211	0.14828	8.36092	0.25865
10.8326	0.16362	8.36985	0.26916
10.8441	0.17371	8.37878	0.28049
10.8557	0.19054	8.38769	0.29309
10.8672	0.20636	8.39659	0.30644
10.8787	0.22055	8.40552	0.31997
10.8902	0.236	8.41445	0.33388
10.9018	0.24604	8.42338	0.34796
10.9133	0.26258	8.43231	0.36232
10.9248	0.27607	8.44124	0.37693
10.9363	0.29154	8.45017	0.39154
10.9479	0.30292	8.45908	0.40619
10.9594	0.31681	8.46803	0.42087
10.971	0.33419	8.47697	0.43551
10.9825	0.35214	8.48587	0.45002
10.994	0.35899	8.4948	0.46474
11.0056	0.36914	8.50373	0.47968
11.0171	0.38522	8.51269	0.49461
11.0287	0.39826	8.52162	0.50917
11.0402	0.41121	8.53055	0.52374
11.0517	0.42008	8.53948	0.53831
11.0632	0.43392	8.54841	0.55255
11.0748	0.44757	8.55731	0.56704
11.0863	0.45858	8.56624	0.58145
11.0978	0.47102	8.57517	0.5958
11.1094	0.48176	8.58413	0.6103
11.121	0.49472	8.59303	0.62488
11.1325	0.50473	8.60197	0.63931
11.1441	0.51351	8.6109	0.65392
11.1557	0.5229	8.61983	0.66856
11.1672	0.53129	8.62876	0.68299
11.1788	0.541	8.63766	0.69757
11.1904	0.54445	8.64659	0.71207
11.202	0.54988	8.65552	0.72628
11.2135	0.55526	8.66445	0.74035
11.2251	0.5629	8.67348	0.75458
11.2367	0.56643	8.68241	0.76863
11.2483	0.56558	8.69134	0.78231
11.2599	0.56485	8.70027	0.79598
11.2714	0.563	8.7092	0.80967
11.283	0.55704	8.71808	0.82268
11.2946	0.55409	8.72701	0.83556
11.3062	0.54839	8.73592	0.84821
11.3177	0.54818	8.74483	0.86046
11.3293	0.5331	8.75373	0.8724
11.3409	0.53493	8.76266	0.8838
11.3524	0.52637	8.77159	0.8946
11.364	0.51644	8.7805	0.90444
11.3756	0.50954	8.78943	0.91404
11.3872	0.49943	8.79836	0.92248
11.3988	0.4893	8.80729	0.93031
11.4103	0.48628	8.81622	0.938
11.4219	0.47183	8.82512	0.94498
11.4335	0.46296	8.83403	0.95221
11.445	0.44945	8.84296	0.95773
11.4566	0.43618	8.85189	0.95773
11.4681	0.42629	8.8608	0.95739
11.4796	0.41593	8.86973	0.95297
11.4912	0.4038	8.87866	0.94563
11.5027	0.38903	8.88756	0.93923
11.5143	0.37905	8.89649	0.93284
11.5258	0.36396	8.90542	0.92635
11.5373	0.35234	8.91433	0.91934
11.5489	0.33947	8.92326	0.91173
11.5604	0.32443	8.93216	0.9039
11.5719	0.31144	8.94107	0.89549
11.5835	0.29434	8.94998	0.88662
11.595	0.28382	8.95891	0.87694
11.6066	0.26783	8.96781	0.86702
11.6181	0.24967	8.97672	0.85675
11.6296	0.23403	8.98562	0.84609
11.6412	0.22303	8.99455	0.83501
11.6527	0.20455	9.00346	0.82356
11.6642	0.18987	9.01239	0.8117
11.6757	0.17316	9.02132	0.79944
11.6873	0.1589	9.03022	0.78725
11.6988	0.1448	9.03913	0.77463
11.7104	0.13084	9.04806	0.76195
11.7219	0.11748	9.05699	0.74896
11.7334	0.10897	9.0659	0.73589
11.7449	0.10734	9.07485	0.72237
11.7565	0.10749	9.08373	0.70867
11.768	0.11574	9.09266	0.69487
11.7796	0.12792	9.10159	0.68106
11.7911	0.13982	9.11052	0.66699
11.8026	0.15128	9.11945	0.65293
11.8142	0.16636	9.12838	0.63842
11.8257	0.17997	9.13731	0.62395
11.8372	0.19534	9.14627	0.60903
11.8488	0.20795	9.1552	0.59426
11.8603	0.22526	9.16413	0.57939
11.8719	0.24237	9.17306	0.5646
11.8834	0.25259	9.18199	0.54952
11.8949	0.26617	9.19092	0.5339
11.9065	0.28101	9.19985	0.51836
11.918	0.29469	9.20878	0.50268
11.9296	0.30961	9.21771	0.48697
11.9411	0.32451	9.22664	0.47129
11.9527	0.33762	9.23557	0.45566
11.9642	0.34942	9.2445	0.44002
11.9757	0.36098	9.25341	0.42401
11.9873	0.37681	9.26234	0.40756
11.9988	0.38645	9.27127	0.39192
12.0104	0.40038	9.28017	0.37614
12.0219	0.41226	9.2891	0.36045
12.0334	0.4254	9.29806	0.34474
12.045	0.43992	9.30697	0.32924
12.0565	0.45372	9.3159	0.31384
12.0681	0.46356	9.32485	0.2988
12.0797	0.47953	9.33376	0.28463
12.0913	0.48636	9.34269	0.27124
12.1028	0.49611	9.35159	0.2591
12.1144	0.50824	9.36052	0.24705
12.1259	0.51647	9.36948	0.24336
12.1375	0.52442	9.37841	0.24241
12.1491	0.53346	9.38731	0.24306
12.1607	0.53999	9.39624	0.25189
12.1723	0.5484	9.40517	0.26193
12.1838	0.55335	9.4141	0.27248
12.1954	0.55776	9.42301	0.28448
12.207	0.56497	9.43194	0.29724
12.2186	0.56796	9.44085	0.31055
12.2302	0.56703	9.44978	0.32473
12.2417	0.55159	9.45871	0.33889
12.2533	0.56576	9.46764	0.3531
12.2649	0.55677	9.47657	0.36748
12.2765	0.55329	9.4855	0.38175
12.2881	0.54949	9.49443	0.39668
12.2996	0.53881	9.50336	0.41148
12.3112	0.5312	9.51229	0.42615
12.3228	0.53058	9.52122	0.44069
12.3344	0.52441	9.53015	0.45528
12.346	0.51567	9.53908	0.46999
12.3575	0.5079	9.54801	0.48469
12.3691	0.49728	9.55694	0.49948
12.3807	0.48921	9.56587	0.51409
12.3923	0.48091	9.5748	0.52871
12.4038	0.47163	9.58376	0.54301
12.4154	0.45738	9.59269	0.55743
12.427	0.45006	9.60162	0.57196
12.4386	0.43657	9.61055	0.58635
12.4501	0.42386	9.61948	0.60082
12.4617	0.41422	9.62841	0.61514
12.4732	0.39945	9.63734	0.62972
12.4848	0.38556	9.64629	0.64429
12.4963	0.37575	9.65522	0.65869
12.5079	0.36286	9.66415	0.67343
12.5194	0.34706	9.67308	0.68806
12.5309	0.33379	9.68201	0.70243
12.5425	0.31916	9.69095	0.71684
12.554	0.30371	9.6999	0.73108
12.5655	0.29088	9.70883	0.74511
12.5771	0.27645	9.71774	0.75925
12.5886	0.26209	9.72667	0.77316
12.6002	0.24547	9.7356	0.78703
12.6117	0.23275	9.7445	0.80066
12.6232	0.2155	9.75343	0.814
12.6348	0.20115	9.76236	0.82703
12.6463	0.18406	9.77127	0.83976
12.6578	0.16963	9.7802	0.85222
12.6693	0.15328	9.78913	0.86419
12.6809	0.13841	9.79803	0.87609
12.6924	0.12456	9.80697	0.88722
12.704	0.1122	9.8159	0.89774
12.7155	0.11001	9.8248	0.90737
12.727	0.10967	9.83371	0.91643
12.7386	0.11175	9.84264	0.92475
12.7501	0.1235	9.85157	0.93247
12.7616	0.13387	9.86047	0.93973
12.7732	0.1475	9.8694	0.94679
12.7847	0.15935	9.87831	0.95392
12.7962	0.17335	9.88726	0.95706
12.8078	0.18787	9.89617	0.95697
12.8193	0.2041	9.9051	0.95616
12.8309	0.21697	9.91403	0.9481
12.8424	0.23203	9.92294	0.94126
12.8539	0.25086	9.93184	0.93499
12.8655	0.2616	9.94077	0.92857
12.877	0.27469	9.94968	0.92176
12.8886	0.29306	9.95861	0.91454
12.9001	0.30405	9.96754	0.90676
12.9117	0.32364	9.97644	0.89861
12.9232	0.32994	9.98535	0.88975
12.9348	0.3451	9.99425	0.88059
12.9463	0.35797	10.0032	0.8707
12.9578	0.37057	10.0121	0.86057
12.9694	0.38612	10.021	0.85009
12.9809	0.39768	10.0299	0.83923
12.9925	0.41037	10.0389	0.82805
13.004	0.42499	10.0478	0.81644
13.0156	0.43386	10.0567	0.80439
13.0272	0.4479	10.0656	0.7922
13.0387	0.45758	10.0746	0.7797
13.0503	0.47158	10.0835	0.76697
13.0619	0.48728	10.0924	0.75427
13.0734	0.49109	10.1013	0.74133
13.085	0.50252	10.1103	0.72772
13.0966	0.51432	10.1192	0.71428
13.1082	0.52334	10.1281	0.70053
13.1197	0.53091	10.137	0.68663
13.1313	0.54005	10.146	0.67259
13.1429	0.54795	10.1549	0.65855
13.1545	0.55089	10.1639	0.64425
13.1661	0.55473	10.1728	0.62986
13.1776	0.56338	10.1817	0.61515
13.1892	0.56499	10.1906	0.60044
13.2008	0.56959	10.1996	0.5855
13.2124	0.56809	10.2085	0.57069
13.2239	0.56698	10.2174	0.55568
13.2355	0.56131	10.2264	0.54024
13.2471	0.55557	10.2353	0.52473
13.2587	0.55208	10.2442	0.50915
13.2702	0.54408	10.2532	0.49356
13.2818	0.54261	10.2621	0.47785
13.2934	0.53474	10.271	0.46211
13.305	0.52849	10.28	0.44641
13.3165	0.52486	10.2889	0.43044
13.3281	0.51412	10.2979	0.41431
13.3397	0.50506	10.3068	0.39839
13.3513	0.49777	10.3157	0.3825
13.3629	0.49257	10.3246	0.36674
13.3744	0.47441	10.3336	0.3512
13.386	0.46553	10.3425	0.33545
13.3977	0.45411	10.3514	0.31973
13.4092	0.44381	10.3604	0.3049
13.4208	0.43278	10.3693	0.2904
13.4324	0.42356	10.3782	0.27699
13.4439	0.40885	10.3871	0.26425
13.4556	0.39637	10.3961	0.25255
13.4671	0.38603	10.405	0.24533
13.4787	0.36709	10.4139	0.24387
13.4902	0.35928	10.4228	0.24325
13.5017	0.33979	10.4318	0.24885
13.5132	0.32967	10.4407	0.25849
13.5248	0.31191	10.4496	0.26882
13.5363	0.3003	10.4585	0.28014
13.5478	0.2875	10.4675	0.29268
13.5594	0.27044	10.4764	0.3057
13.5709	0.25682	10.4854	0.31942
13.5824	0.24087	10.4942	0.33337
13.594	0.22522	10.5032	0.34727
13.6055	0.21025	10.5121	0.36166
13.6171	0.19274	10.5211	0.37593
13.6286	0.17858	10.53	0.39062
13.6401	0.16199	10.539	0.40515
13.6517	0.1482	10.5479	0.41998
13.6632	0.13307	10.5568	0.43463
13.6747	0.12062	10.5658	0.44916
13.6863	0.11237	10.5747	0.46379
13.6978	0.11011	10.5837	0.47844
13.7093	0.10992	10.5926	0.49314
13.7209	0.11791	10.6015	0.50786
13.7324	0.13039	10.6105	0.52249
13.7439	0.13996	10.6194	0.5369
13.7555	0.15525	10.6283	0.55126
13.767	0.16797	10.6373	0.56565
13.7786	0.18325	10.6462	0.58023
13.7901	0.19822	10.6551	0.59447
13.8017	0.2128	10.664	0.60893
13.8132	0.22496	10.673	0.62338
13.8247	0.23772	10.6819	0.63793
13.8363	0.25599	10.6908	0.65244
13.8478	0.26977	10.6998	0.66719
13.8593	0.28604	10.7088	0.68192
13.8709	0.29755	10.7177	0.69638
13.8824	0.31287	10.7266	0.71078
13.894	0.3255	10.7356	0.72514
13.9055	0.33857	10.7445	0.73937
13.917	0.35441	10.7534	0.75344
13.9286	0.36433	10.7624	0.76745
13.9402	0.38196	10.7713	0.78133
13.9517	0.39059	10.7802	0.79503
13.9633	0.40201	10.7891	0.80832
13.9749	0.41464	10.7981	0.82165
13.9865	0.42979	10.807	0.83449
13.9981	0.44115	10.8159	0.84709
14.0096	0.45296	10.8248	0.85929
14.0212	0.46526	10.8338	0.87117
14.0327	0.47754	10.8427	0.88258
14.0443	0.48694	10.8516	0.89324
14.0559	0.50263	10.8605	0.90303
14.0674	0.51059	10.8694	0.91287
14.079	0.52127	10.8784	0.92136
14.0906	0.52899	10.8873	0.92913
14.1022	0.53721	10.8962	0.93646
14.1137	0.54118	10.9051	0.9436
14.1253	0.5493	10.914	0.95048
14.1369	0.55326	10.923	0.95671
14.1485	0.56382	10.9319	0.95675
14.1601	0.56597	10.9408	0.95665
14.1717	0.57073	10.9497	0.95112
14.1833	0.56993	10.9587	0.94404
14.1948	0.56986	10.9676	0.93753
14.2064	0.56758	10.9765	0.93125
14.218	0.56192	10.9854	0.92455
14.2296	0.55757	10.9943	0.9169
14.2411	0.55269	11.0033	0.90988
14.2527	0.54847	11.0122	0.90187
14.2643	0.53986	11.0211	0.89334
14.2759	0.53789	11.03	0.88425
14.2874	0.52838	11.0389	0.87458
14.299	0.52115	11.0479	0.86463
14.3106	0.51082	11.0568	0.8538
14.3222	0.50154	11.0657	0.84352
14.3337	0.49554	11.0746	0.83245
14.3453	0.48825	11.0836	0.82123
14.3569	0.47692	11.0925	0.80928
14.3684	0.46552	11.1014	0.79706
14.38	0.45276	11.1104	0.78465
14.3916	0.44325	11.1193	0.77202
14.4032	0.43186	11.1282	0.75937
14.4147	0.41907	11.1371	0.74648
14.4263	0.40487	11.146	0.73342
14.4379	0.39406	11.155	0.71981
14.4495	0.37968	11.1639	0.70603
14.4611	0.36654	11.1729	0.69236
14.4726	0.35563	11.1818	0.67843
14.4842	0.33983	11.1907	0.66445
14.4958	0.33298	11.1997	0.65027
14.5073	0.31264	11.2086	0.63588
14.5189	0.29778	11.2175	0.62122
14.5304	0.28133	11.2264	0.60652
14.542	0.26801	11.2354	0.59158
14.5535	0.25399	11.2443	0.57661
14.5651	0.23586	11.2532	0.56174
14.5766	0.22041	11.2622	0.54663
14.5882	0.20487	11.2711	0.53135
14.5997	0.1894	11.28	0.51581
14.6112	0.17512	11.289	0.5002
14.6227	0.15968	11.2979	0.48454
14.6343	0.14403	11.3069	0.46885
14.6458	0.13022	11.3158	0.45301
14.6573	0.11885	11.3247	0.43718
14.6689	0.1134	11.3337	0.42119
14.6805	0.11223	11.3426	0.4048
14.692	0.11311	11.3515	0.38879
14.7035	0.12237	11.3605	0.37295
14.715	0.13221	11.3694	0.35732
14.7266	0.14674	11.3783	0.34191
14.7381	0.16042	11.3873	0.32638
14.7496	0.17367	11.3962	0.31109
14.7612	0.18827	11.4051	0.29648
14.7727	0.20233	11.414	0.28267
14.7843	0.21621	11.423	0.2695
14.7958	0.23234	11.4319	0.25726
14.8073	0.24637	11.4408	0.24683
14.8189	0.26024	11.4498	0.24443
14.8305	0.27611	11.4587	0.24353
14.842	0.29068	11.4677	0.2452
14.8535	0.30331	11.4766	0.25435
14.8651	0.31852	11.4855	0.26443
14.8766	0.33009	11.4945	0.27529
14.8882	0.34554	11.5034	0.2872
14.8997	0.36146	11.5123	0.30011
14.9113	0.37001	11.5213	0.31359
14.9229	0.38254	11.5302	0.32741
14.9345	0.39715	11.5391	0.34112
14.9461	0.4112	11.5481	0.35551
14.9576	0.42407	11.557	0.36976
14.9692	0.43458	11.566	0.38436
14.9808	0.44745	11.5749	0.39888
14.9924	0.45964	11.5838	0.41376
15.004	0.47522	11.5927	0.42849
15.0155	0.4852	11.6017	0.44301
15.0271	0.49664	11.6106	0.45751
15.0387	0.5071	11.6195	0.47215
15.0503	0.5164	11.6284	0.48671
15.0619	0.52519	11.6374	0.50142
15.0734	0.53453	11.6463	0.51606
15.085	0.54377	11.6552	0.53064
15.0967	0.54715	11.6641	0.54498
15.1082	0.55803	11.6731	0.55939
15.1198	0.55946	11.682	0.57387
15.1314	0.56386	11.691	0.58833
15.143	0.56719	11.6998	0.60278
15.1546	0.57351	11.7088	0.61721
15.1661	0.57111	11.7177	0.63174
15.1777	0.57126	11.7267	0.64632
15.1893	0.56607	11.7356	0.66084
15.2009	0.56212	11.7445	0.6755
15.2125	0.55561	11.7534	0.69006
15.224	0.55392	11.7623	0.70455
15.2356	0.55171	11.7712	0.71896
15.2472	0.54158	11.7802	0.733
15.2587	0.53627	11.7891	0.74715
15.2703	0.52822	11.798	0.76112
15.2819	0.51951	11.8069	0.77508
15.2935	0.5115	11.8159	0.78889
15.3051	0.50695	11.8248	0.80242
15.3166	0.49547	11.8337	0.81566
15.3282	0.48481	11.8426	0.82841
15.3398	0.47543	11.8515	0.8413
15.3514	0.46413	11.8605	0.85385
15.363	0.45264	11.8694	0.86584
15.3745	0.43754	11.8783	0.87806
15.3861	0.4267	11.8872	0.88891
15.3977	0.41481	11.8962	0.89895
15.4093	0.40451	11.9051	0.90843
15.4209	0.39034	11.914	0.91723
15.4325	0.37966	11.9229	0.92536
15.444	0.36211	11.9319	0.93287
15.4556	0.35185	11.9408	0.94008
15.4672	0.33802	11.9497	0.94689
15.4788	0.32312	11.9586	0.95416
15.4903	0.30982	11.9675	0.95626
15.5019	0.29505	11.9765	0.95616
15.5135	0.28025	11.9854	0.95403
15.525	0.26542	11.9943	0.94627
15.5365	0.24937	12.0032	0.93969
15.5481	0.23449	12.0122	0.93324
15.5596	0.2196	12.0211	0.92661
15.5712	0.20335	12.03	0.91966
15.5827	0.18587	12.0389	0.91247
15.5942	0.17131	12.0478	0.90446
15.6058	0.15571	12.0568	0.89625
15.6174	0.14204	12.0657	0.88735
15.6289	0.13032	12.0746	0.87786
15.6404	0.11639	12.0835	0.86803
15.6519	0.11406	12.0924	0.85784
15.6635	0.11238	12.1013	0.8472
15.675	0.11599	12.1103	0.83626
15.6865	0.12773	12.1191	0.82514
15.698	0.14036	12.1281	0.81351
15.7096	0.15118	12.137	0.80139
15.7211	0.16637	12.1459	0.7892
15.7327	0.17937	12.1548	0.77662
15.7442	0.1918	12.1638	0.76394
15.7557	0.21015	12.1727	0.75105
15.7673	0.22311	12.1816	0.73809
15.7789	0.23875	12.1905	0.72461
15.7904	0.25205	12.1995	0.71098
15.802	0.26589	12.2084	0.69719
15.8135	0.28163	12.2174	0.68321
15.825	0.29367	12.2263	0.66921
15.8366	0.30813	12.2352	0.65522
15.8482	0.32831	12.2441	0.64103
15.8597	0.33725	12.2531	0.62625
15.8713	0.35249	12.262	0.61165
15.8829	0.36441	12.2709	0.59695
15.8945	0.3765	12.2799	0.58201
15.906	0.39361	12.2888	0.56728
15.9176	0.40327	12.2977	0.5522
15.9292	0.41779	12.3067	0.53687
15.9408	0.42985	12.3156	0.52146
15.9523	0.44147	12.3246	0.50575
15.9639	0.45259	12.3335	0.49018
15.9755	0.46486	12.3424	0.47442
15.9871	0.47902	12.3513	0.45869
15.9987	0.48662	12.3603	0.44319
16.0103	0.50194	12.3692	0.42702
16.0218	0.51056	12.3781	0.4109
16.0334	0.52133	12.3871	0.39479
16.045	0.53241	12.396	0.37884
16.0566	0.53791	12.4049	0.36317
16.0681	0.54336	12.4139	0.34758
16.0797	0.5491	12.4228	0.33217
16.0913	0.55773	12.4317	0.31683
16.1029	0.56331	12.4406	0.30189
16.1145	0.56913	12.4496	0.28782
16.126	0.57179	12.4585	0.27361
16.1376	0.57362	12.4674	0.2609
16.1492	0.57245	12.4763	0.24935
16.1607	0.57154	12.4853	0.24433
16.1723	0.56584	12.4942	0.24292
16.1838	0.56396	12.5032	0.24222
16.1954	0.55403	12.5121	0.24915
16.207	0.55557	12.521	0.25888
16.2186	0.54674	12.53	0.26926
16.2302	0.54089	12.5389	0.28072
16.2417	0.53657	12.5479	0.2936
16.2533	0.52815	12.5568	0.30664
16.2649	0.51959	12.5657	0.32023
16.2765	0.50868	12.5747	0.33403
16.2881	0.50564	12.5836	0.3481
16.2997	0.49334	12.5925	0.3624
16.3113	0.47976	12.6015	0.37691
16.3228	0.47208	12.6104	0.39154
16.3344	0.46077	12.6194	0.40624
16.346	0.44997	12.6283	0.42098
16.3576	0.44126	12.6372	0.43558
16.3692	0.42656	12.6462	0.45
16.3808	0.4165	12.6551	0.46462
16.3923	0.40495	12.664	0.47925
16.4039	0.39441	12.673	0.49403
16.4155	0.37383	12.6819	0.50869
16.4271	0.36354	12.6908	0.52319
16.4386	0.35077	12.6998	0.53757
16.4502	0.33286	12.7087	0.55193
16.4618	0.31833	12.7177	0.56645
16.4733	0.31022	12.7266	0.58089
16.4849	0.29211	12.7355	0.59528
16.4965	0.27637	12.7444	0.60967
16.5081	0.26133	12.7533	0.62417
16.5196	0.24613	12.7623	0.63861
16.5312	0.22897	12.7712	0.65353
16.5427	0.21548	12.7801	0.66805
16.5542	0.19997	12.7891	0.68277
16.5658	0.18316	12.798	0.69738
16.5773	0.16792	12.8069	0.71176
16.5889	0.15168	12.8158	0.72609
16.6004	0.13979	12.8247	0.74019
16.612	0.12584	12.8337	0.7543
16.6235	0.11682	12.8426	0.76807
16.635	0.11488	12.8515	0.78206
16.6466	0.11444	12.8604	0.79559
16.6581	0.1192	12.8694	0.80915
16.6697	0.13231	12.8783	0.82252
16.6812	0.14529	12.8872	0.83532
16.6927	0.15628	12.8961	0.84783
16.7042	0.17198	12.905	0.86
16.7158	0.18453	12.914	0.87189
16.7273	0.20035	12.9229	0.88303
16.7388	0.21421	12.9318	0.89353
16.7504	0.22868	12.9407	0.90332
16.7619	0.24085	12.9497	0.91239
16.7735	0.25839	12.9586	0.9208
16.785	0.27283	12.9675	0.92853
16.7966	0.28945	12.9764	0.93578
16.8082	0.30486	12.9854	0.9431
16.8197	0.30897	12.9943	0.95039
16.8313	0.331	13.0032	0.95564
16.8429	0.34324	13.0121	0.95559
16.8545	0.35951	13.021	0.95595
16.8661	0.36984	13.03	0.95137
16.8776	0.38906	13.0389	0.94426
16.8892	0.39828	13.0478	0.93772
16.9008	0.40808	13.0567	0.9313
16.9123	0.42218	13.0657	0.92461
16.9239	0.43657	13.0746	0.91741
16.9355	0.44525	13.0835	0.9098
16.9471	0.4582	13.0924	0.90177
16.9587	0.47255	13.1014	0.89323
16.9703	0.47703	13.1103	0.88417
16.9819	0.49723	13.1192	0.8745
16.9934	0.50788	13.1282	0.86415
17.005	0.5151	13.1371	0.85375
17.0166	0.52677	13.146	0.84295
17.0282	0.53381	13.1549	0.83185
17.0398	0.54011	13.1639	0.82036
17.0514	0.54995	13.1728	0.80801
17.0629	0.55851	13.1817	0.79587
17.0745	0.56239	13.1906	0.78367
17.0861	0.56678	13.1996	0.77101
17.0977	0.57021	13.2085	0.75827
17.1093	0.57633	13.2174	0.74543
17.1209	0.57618	13.2264	0.73208
17.1324	0.57525	13.2353	0.71846
17.144	0.57195	13.2442	0.7047
17.1556	0.56864	13.2532	0.69083
17.1672	0.56207	13.2621	0.67695
17.1788	0.5584	13.271	0.66303
17.1904	0.55519	13.2799	0.64886
17.202	0.55145	13.2889	0.63437
17.2135	0.54482	13.2978	0.61972
17.2251	0.5315	13.3068	0.60498
17.2367	0.52326	13.3157	0.59018
17.2483	0.51558	13.3247	0.5753
17.2599	0.50958	13.3336	0.5604
17.2715	0.50101	13.3425	0.54542
17.283	0.48911	13.3515	0.53012
17.2946	0.48327	13.3604	0.5145
17.3062	0.46807	13.3694	0.49895
17.3178	0.4574	13.3783	0.48342
17.3294	0.44499	13.3873	0.46778
17.3409	0.43378	13.3962	0.45226
17.3526	0.42565	13.4051	0.43652
17.3641	0.40842	13.414	0.42046
17.3757	0.3995	13.423	0.40437
17.3873	0.38688	13.4319	0.38826
17.3989	0.37068	13.4409	0.37246
17.4105	0.35926	13.4498	0.3567
17.422	0.34492	13.4588	0.34122
17.4336	0.33076	13.4677	0.32585
17.4452	0.31678	13.4766	0.31081
17.4568	0.30497	13.4856	0.29571
17.4683	0.2854	13.4945	0.28201
17.4799	0.27248	13.5034	0.26917
17.4915	0.25729	13.5124	0.25723
17.5031	0.24122	13.5213	0.24718
17.5147	0.2253	13.5302	0.24301
17.5263	0.21172	13.5391	0.24167
17.5378	0.19527	13.5481	0.24264
17.5494	0.17756	13.557	0.2516
17.5609	0.16521	13.5659	0.2615
17.5724	0.14966	13.5749	0.27266
17.584	0.13424	13.5838	0.28398
17.5955	0.12251	13.5927	0.29855
17.607	0.11675	13.6017	0.31179
17.6185	0.11563	13.6106	0.3255
17.6301	0.11702	13.6196	0.33938
17.6416	0.12513	13.6285	0.35361
17.6532	0.13705	13.6375	0.36787
17.6647	0.14991	13.6464	0.38242
17.6763	0.16468	13.6554	0.39712
17.6878	0.17766	13.6643	0.41173
17.6994	0.19219	13.6732	0.4265
17.7109	0.20689	13.6822	0.44113
17.7225	0.2173	13.6911	0.4557
17.734	0.23572	13.7	0.47047
17.7457	0.25137	13.709	0.48517
17.7572	0.2654	13.7179	0.5
17.7688	0.27896	13.7269	0.51477
17.7804	0.29186	13.7358	0.52928
17.792	0.31031	13.7447	0.54329
17.8036	0.32142	13.7537	0.55808
17.8152	0.33375	13.7626	0.57275
17.8267	0.35092	13.7716	0.58737
17.8383	0.36452	13.7805	0.60171
17.8499	0.37698	13.7895	0.61599
17.8615	0.38874	13.7984	0.63063
17.873	0.40328	13.8073	0.64517
17.8847	0.41562	13.8163	0.66001
17.8962	0.42997	13.8252	0.67471
17.9078	0.43908	13.8341	0.68918
17.9194	0.45191	13.8431	0.70394
17.9309	0.46486	13.8521	0.71821
17.9425	0.47709	13.861	0.73232
17.9541	0.48836	13.8699	0.74649
17.9657	0.49997	13.8788	0.76057
17.9773	0.51236	13.8878	0.77455
17.9888	0.52144	13.8967	0.78808
18.0004	0.52947	13.9056	0.80189
18.012	0.53802	13.9146	0.81525
18.0236	0.54448	13.9235	0.82803
18.0352	0.54948	13.9324	0.84072
18.0468	0.56021	13.9413	0.85329
18.0584	0.5627	13.9503	0.86531
18.0699	0.56763	13.9592	0.8769
18.0815	0.57613	13.9681	0.88809
18.0931	0.57609	13.977	0.89841
18.1047	0.57493	13.986	0.90804
18.1163	0.57476	13.9948	0.91731
18.1278	0.57192	14.0038	0.9254
18.1394	0.56497	14.0127	0.9329
18.151	0.55827	14.0216	0.94063
18.1626	0.55609	14.0305	0.9479
18.1742	0.55117	14.0395	0.95508
18.1857	0.54671	14.0484	0.95823
18.1974	0.54101	14.0573	0.95822
18.2089	0.53511	14.0663	0.95857
18.2205	0.5249	14.0752	0.95117
18.2321	0.51551	14.0841	0.9445
18.2437	0.50585	14.093	0.93797
18.2553	0.50287	14.102	0.93126
18.2669	0.48515	14.1109	0.92443
18.2784	0.47704	14.1198	0.91707
18.29	0.46938	14.1288	0.90913
18.3016	0.45782	14.1377	0.90095
18.3132	0.44397	14.1466	0.89221
18.3248	0.43381	14.1555	0.88271
18.3364	0.4235	14.1645	0.87228
18.348	0.40469	14.1734	0.86196
18.3596	0.39575	14.1823	0.8514
18.3712	0.38502	14.1912	0.84056
18.3827	0.36612	14.2002	0.82929
18.3943	0.35566	14.209	0.81773
18.4059	0.34214	14.218	0.80558
18.4175	0.32804	14.2269	0.79327
18.4291	0.31205	14.2358	0.78078
18.4407	0.29692	14.2448	0.76809
18.4523	0.2826	14.2537	0.75551
18.4638	0.26737	14.2626	0.74211
18.4754	0.25403	14.2716	0.7287
18.487	0.23796	14.2805	0.71491
18.4986	0.22124	14.2894	0.7011
18.5102	0.20641	14.2983	0.68665
18.5217	0.18979	14.3073	0.67244
18.5333	0.17375	14.3162	0.65818
18.5448	0.15945	14.3252	0.64399
18.5563	0.14556	14.3341	0.62923
18.5679	0.13137	14.3431	0.61473
18.5794	0.11802	14.352	0.60012
18.591	0.11707	14.361	0.5853
18.6025	0.11676	14.3699	0.57076
18.614	0.12142	14.3788	0.55579
18.6256	0.1309	14.3878	0.54106
18.6371	0.14359	14.3967	0.52609
18.6486	0.15639	14.4056	0.5103
18.6602	0.17148	14.4146	0.49458
18.6717	0.18332	14.4235	0.4789
18.6833	0.19875	14.4325	0.46345
18.6948	0.21299	14.4414	0.44781
18.7064	0.2281	14.4503	0.43197
18.718	0.24104	14.4593	0.41575
18.7295	0.2578	14.4682	0.39967
18.7412	0.27113	14.4771	0.38327
18.7527	0.28664	14.4861	0.36742
18.7643	0.3007	14.495	0.3517
18.7759	0.31656	14.504	0.33653
18.7875	0.32697	14.5129	0.32121
18.7991	0.34228	14.5218	0.30635
18.8107	0.35497	14.5308	0.29212
18.8223	0.36971	14.5397	0.27829
18.8339	0.38191	14.5487	0.26581
18.8454	0.39823	14.5576	0.25341
18.857	0.40738	14.5665	0.24753
18.8686	0.42204	14.5755	0.24596
18.8802	0.43741	14.5844	0.24509
18.8918	0.44623	14.5934	0.24942
18.9034	0.4594	14.6023	0.25898
18.915	0.47071	14.6112	0.26914
18.9265	0.48054	14.6202	0.28023
18.9381	0.49399	14.6291	0.29243
18.9497	0.50477	14.638	0.30513
18.9613	0.51995	14.6469	0.31859
18.9728	0.52487	14.6559	0.33237
18.9844	0.53585	14.6648	0.34633
18.996	0.54368	14.6738	0.36067
19.0076	0.55116	14.6827	0.37517
19.0192	0.55694	14.6916	0.39038
19.0308	0.56192	14.7005	0.40512
19.0423	0.56764	14.7095	0.41983
19.0539	0.56893	14.7184	0.4344
19.0655	0.57625	14.7273	0.44892
19.0771	0.57741	14.7363	0.46359
19.0887	0.5769	14.7452	0.47833
19.1003	0.57544	14.7541	0.49305
19.1118	0.56756	14.7631	0.50772
19.1234	0.56366	14.772	0.52264
19.135	0.55924	14.781	0.53746
19.1466	0.55501	14.7899	0.55177
19.1582	0.54845	14.7988	0.56624
19.1697	0.54526	14.8078	0.58076
19.1813	0.53582	14.8167	0.59536
19.1929	0.52895	14.8256	0.61019
19.2045	0.51932	14.8346	0.62455
19.216	0.5085	14.8435	0.63947
19.2276	0.50228	14.8524	0.65371
19.2392	0.48903	14.8614	0.66798
19.2507	0.48192	14.8704	0.68293
19.2623	0.47363	14.8793	0.69724
19.2739	0.46144	14.8882	0.71168
19.2855	0.44925	14.8971	0.7259
19.297	0.43857	14.9061	0.74005
19.3086	0.42391	14.915	0.75426
19.3202	0.4121	14.9239	0.76831
19.3318	0.40458	14.9328	0.78202
19.3434	0.38937	14.9417	0.79592
19.355	0.37339	14.9507	0.80974
19.3666	0.36206	14.9596	0.82297
19.3781	0.34714	14.9686	0.83656
19.3897	0.333	14.9775	0.84857
19.4013	0.31759	14.9864	0.86077
19.4129	0.3064	14.9954	0.87248
19.4245	0.28922	15.0043	0.88407
19.4361	0.27421	15.0132	0.89502
19.4476	0.25881	15.0221	0.90619
19.4592	0.24486	15.031	0.91595
19.4708	0.2292	15.0399	0.92475
19.4824	0.21363	15.0489	0.9321
19.494	0.19606	15.0578	0.94067
19.5056	0.18067	15.0667	0.9479
19.5172	0.16365	15.0756	0.9552
19.5287	0.15084	15.0846	0.96274
19.5403	0.13661	15.0935	0.96286
19.5519	0.12506	15.1024	0.96281
19.5634	0.11884	15.1113	0.95796
19.5749	0.11774	15.1203	0.95069
19.5865	0.11803	15.1292	0.94417
19.598	0.12822	15.1382	0.93761
19.6096	0.13947	15.1471	0.93079
19.6211	0.15295	15.156	0.92354
19.6327	0.16646	15.1649	0.91578
19.6443	0.18271	15.1739	0.90777
19.6559	0.19557	15.1828	0.89917
19.6675	0.20819	15.1917	0.89006
19.6791	0.22308	15.2006	0.88006
19.6907	0.23846	15.2096	0.86944
19.7023	0.25308	15.2185	0.85863
19.7138	0.26868	15.2275	0.84788
19.7254	0.28336	15.2364	0.83635
19.737	0.29893	15.2453	0.82556
19.7486	0.31085	15.2542	0.81327
19.7602	0.32249	15.2632	0.80129
19.7718	0.34067	15.2721	0.78877
19.7833	0.35356	15.281	0.77615
19.795	0.36678	15.29	0.76297
19.8066	0.37856	15.2989	0.75021
19.8181	0.39426	15.3079	0.73697
19.8297	0.4088	15.3168	0.72303
19.8413	0.42063	15.3257	0.70968
19.8529	0.43375	15.3346	0.69583
19.8645	0.44458	15.3436	0.68182
19.8761	0.45236	15.3525	0.66778
19.8877	0.46868	15.3614	0.65323
19.8992	0.47926	15.3704	0.63879
19.9108	0.49116	15.3793	0.62437
19.9224	0.50359	15.3883	0.60951
19.934	0.51597	15.3972	0.59462
19.9455	0.52456	15.4062	0.57959
19.9571	0.5343	15.4151	0.56444
19.9687	0.5447	15.424	0.54932
19.9803	0.54813	15.433	0.53401
19.9919	0.55965	15.4419	0.51837
20.0035	0.55948	15.4509	0.50266
20.015	0.56468	15.4598	0.48687
20.0266	0.57129	15.4687	0.47073
20.0382	0.57653	15.4777	0.45505
20.0498	0.57785	15.4866	0.43923
20.0613	0.57812	15.4955	0.42324
20.0729	0.57714	15.5045	0.40709
20.0845	0.57342	15.5134	0.39114
20.0961	0.56608	15.5223	0.37514
20.1076	0.56625	15.5313	0.35922
20.1192	0.55792	15.5402	0.3437
20.1308	0.55304	15.5491	0.32831
20.1424	0.5494	15.5581	0.31278
20.154	0.5402	15.567	0.29841
20.1656	0.53328	15.576	0.28446
20.1772	0.52619	15.5849	0.27142
20.1888	0.51882	15.5939	0.2597
20.2004	0.51081	15.6028	0.25017
20.2119	0.50195	15.6117	0.2479
20.2235	0.49185	15.6206	0.24693
20.2351	0.4807	15.6296	0.24776
20.2467	0.46898	15.6386	0.25663
20.2583	0.45706	15.6475	0.26668
20.2698	0.44431	15.6564	0.27739
20.2814	0.43226	15.6654	0.28908
20.293	0.423	15.6743	0.3017
20.3046	0.40675	15.6833	0.31493
20.3162	0.39727	15.6922	0.32859
20.3277	0.38425	15.7011	0.34259
20.3393	0.36932	15.7101	0.35684
20.3509	0.35688	15.719	0.3712
20.3625	0.34292	15.7279	0.38589
20.3741	0.33202	15.7368	0.40064
20.3857	0.31464	15.7458	0.41543
20.3973	0.29862	15.7547	0.43022
20.4089	0.28397	15.7637	0.44466
20.4205	0.27053	15.7726	0.45926
20.432	0.25203	15.7815	0.47416
20.4437	0.2394	15.7905	0.48893
20.4553	0.22323	15.7994	0.50374
20.4668	0.20578	15.8084	0.51852
20.4784	0.19087	15.8173	0.53325
20.49	0.17459	15.8262	0.54812
20.5016	0.16146	15.8352	0.56303
20.5132	0.14556	15.8441	0.57756
20.5248	0.1322	15.853	0.59211
20.5363	0.12036	15.862	0.60667
20.5479	0.11962	15.871	0.62126
20.5595	0.11835	15.8799	0.6357
20.5711	0.12457	15.8888	0.65045
20.5827	0.13516	15.8978	0.66484
20.5943	0.14646	15.9067	0.67973
20.6059	0.16204	15.9156	0.69441
20.6175	0.17412	15.9245	0.70904
20.6291	0.18731	15.9335	0.72345
20.6407	0.20172	15.9424	0.73787
20.6523	0.21533	15.9513	0.75199
20.6639	0.2322	15.9603	0.76594
20.6755	0.24669	15.9692	0.78016
20.6871	0.26593	15.9781	0.79383
20.6987	0.2774	15.987	0.80752
20.7103	0.29072	15.996	0.82083
20.7219	0.30362	16.0049	0.83408
20.7335	0.31786	16.0138	0.84682
20.7451	0.33074	16.0227	0.85913
20.7567	0.34481	16.0317	0.871
20.7683	0.35962	16.0406	0.88297
20.7798	0.3756	16.0495	0.89404
20.7914	0.38703	16.0585	0.90434
20.803	0.40014	16.0674	0.91396
20.8146	0.4149	16.0763	0.92304
20.8261	0.42858	16.0852	0.93153
20.8377	0.44023	16.0941	0.94015
20.8493	0.45129	16.1031	0.9474
20.8609	0.46371	16.112	0.95452
20.8725	0.47533	16.1209	0.96192
20.8841	0.49138	16.1298	0.96392
20.8956	0.50369	16.1388	0.9638
20.9072	0.50823	16.1477	0.96231
20.9188	0.52042	16.1566	0.95463
20.9304	0.52684	16.1655	0.94798
20.9419	0.54097	16.1745	0.94137
20.9535	0.54492	16.1834	0.93461
20.9651	0.55611	16.1923	0.92752
20.9767	0.55999	16.2012	0.92004
20.9883	0.56459	16.2101	0.91203
20.9999	0.56934	16.2191	0.9036
21.0114	0.57484	16.228	0.89447
21.023	0.57939	16.2369	0.88491
21.0346	0.5787	16.2459	0.87489
21.0462	0.57818	16.2548	0.8648
21.0577	0.5762	16.2637	0.85421
21.0693	0.56999	16.2726	0.8433
21.0809	0.56602	16.2815	0.83208
21.0925	0.56109	16.2905	0.82018
21.1041	0.55472	16.2994	0.8081
21.1156	0.54728	16.3084	0.79549
21.1272	0.54401	16.3173	0.78286
21.1388	0.53747	16.3262	0.77016
21.1504	0.53101	16.3351	0.75718
21.162	0.5236	16.3441	0.74351
21.1735	0.51222	16.353	0.72991
21.1852	0.49936	16.362	0.7159
21.1967	0.49014	16.3709	0.70194
21.2083	0.4824	16.3799	0.68773
21.2199	0.46979	16.3888	0.67377
21.2315	0.46245	16.3977	0.65971
21.2431	0.4479	16.4066	0.64528
21.2547	0.43987	16.4156	0.63053
21.2663	0.43113	16.4245	0.61572
21.2779	0.41734	16.4335	0.60088
21.2894	0.40401	16.4424	0.58592
21.301	0.38887	16.4513	0.57099
21.3127	0.37617	16.4603	0.55599
21.3243	0.36199	16.4692	0.5408
21.3359	0.34817	16.4782	0.52503
21.3474	0.33451	16.4871	0.50933
21.359	0.32058	16.4961	0.49371
21.3707	0.30478	16.505	0.47801
21.3822	0.29131	16.514	0.46215
21.3938	0.27488	16.5229	0.44632
21.4054	0.25937	16.5318	0.43025
21.417	0.24406	16.5407	0.41409
21.4286	0.23	16.5497	0.39805
21.4402	0.21393	16.5586	0.38216
21.4517	0.19709	16.5676	0.3665
21.4633	0.1803	16.5765	0.35095
21.4749	0.16707	16.5855	0.33505
21.4865	0.15085	16.5944	0.31988
21.4981	0.13785	16.6033	0.30509
21.5097	0.12497	16.6123	0.29065
21.5212	0.11981	16.6212	0.27572
21.5328	0.11926	16.6302	0.26138
21.5444	0.1216	16.6391	0.25013
21.5559	0.13138	16.648	0.24553
21.5676	0.14213	16.6569	0.24426
21.5791	0.15643	16.6659	0.2435
21.5907	0.17023	16.6748	0.24998
21.6023	0.18275	16.6838	0.25966
21.6139	0.1977	16.6927	0.27015
21.6254	0.21236	16.7016	0.2813
21.637	0.22763	16.7106	0.29358
21.6486	0.241	16.7195	0.30627
21.6602	0.25687	16.7284	0.31946
21.6718	0.27161	16.7374	0.3333
21.6834	0.28576	16.7463	0.34762
21.695	0.30033	16.7553	0.36243
21.7066	0.31093	16.7642	0.38063
21.7182	0.3288	16.7731	0.39596
21.7298	0.34456	16.7821	0.41063
21.7414	0.35733	16.791	0.42541
21.753	0.37051	16.8	0.4402
21.7645	0.38337	16.8089	0.45473
21.7761	0.39715	16.8178	0.4694
21.7877	0.40998	16.8268	0.48421
21.7993	0.42418	16.8357	0.49917
21.8109	0.43335	16.8447	0.51449
21.8225	0.44759	16.8536	0.5292
21.8341	0.45937	16.8626	0.54385
21.8457	0.47234	16.8715	0.55828
21.8573	0.48511	16.8804	0.57277
21.8689	0.49428	16.8894	0.58717
21.8804	0.50766	16.8983	0.60177
21.892	0.51638	16.9072	0.61643
21.9036	0.52636	16.9162	0.63076
21.9152	0.53692	16.9251	0.64531
21.9268	0.54701	16.9341	0.66002
21.9383	0.55262	16.943	0.67456
21.95	0.56363	16.9519	0.68927
21.9615	0.5613	16.9609	0.70389
21.9732	0.56775	16.9698	0.71836
21.9847	0.57352	16.9788	0.73262
21.9963	0.57743	16.9877	0.74672
22.0079	0.58038	16.9966	0.7609
22.0195	0.58072	17.0055	0.77479
22.0311	0.5795	17.0145	0.78859
22.0426	0.5728	17.0234	0.80236
22.0542	0.56944	17.0323	0.81596
22.0658	0.56533	17.0413	0.829
22.0774	0.56009	17.0502	0.84181
22.089	0.55504	17.0591	0.85439
22.1005	0.54648	17.068	0.8678
22.1121	0.54224	17.077	0.87936
22.1237	0.53487	17.0859	0.8906
22.1353	0.52791	17.0948	0.90181
22.1469	0.51725	17.1037	0.91155
22.1585	0.50983	17.1127	0.92072
22.1701	0.50103	17.1216	0.92911
22.1817	0.49216	17.1305	0.93708
22.1933	0.48011	17.1395	0.94456
22.2048	0.46784	17.1484	0.95172
22.2164	0.45846	17.1573	0.95905
22.228	0.44523	17.1662	0.96379
22.2396	0.43237	17.1752	0.96373
22.2512	0.42132	17.1841	0.96346
22.2628	0.40967	17.1931	0.95667
22.2744	0.39553	17.202	0.94969
22.286	0.38292	17.2109	0.94311
22.2976	0.36866	17.2198	0.9364
22.3092	0.35739	17.2288	0.92928
22.3207	0.33867	17.2377	0.92203
22.3324	0.32978	17.2466	0.91418
22.344	0.31544	17.2555	0.90594
22.3556	0.29955	17.2645	0.89716
22.3671	0.28459	17.2734	0.8877
22.3787	0.26925	17.2823	0.878
22.3903	0.25291	17.2912	0.86754
22.4019	0.23702	17.3001	0.85709
22.4135	0.22181	17.3091	0.84632
22.4251	0.20763	17.318	0.83527
22.4367	0.18798	17.3269	0.82331
22.4483	0.17471	17.3359	0.8112
22.4598	0.16027	17.3448	0.79899
22.4714	0.14511	17.3538	0.78685
22.483	0.13309	17.3627	0.77415
22.4946	0.12199	17.3716	0.76081
22.5062	0.12046	17.3806	0.74719
22.5177	0.12069	17.3895	0.73362
22.5294	0.12611	17.3984	0.72014
22.5409	0.13871	17.4074	0.70651
22.5525	0.15385	17.4163	0.69275
22.5641	0.16259	17.4253	0.67828
22.5756	0.17764	17.4342	0.66373
22.5872	0.19233	17.4432	0.64921
22.5988	0.20632	17.4521	0.63466
22.6104	0.22245	17.461	0.61975
22.622	0.23544	17.47	0.60482
22.6335	0.25002	17.479	0.59011
22.6451	0.2667	17.4879	0.57503
22.6567	0.27987	17.4968	0.56004
22.6683	0.29429	17.5058	0.54472
22.6799	0.3093	17.5147	0.52927
22.6915	0.32351	17.5237	0.51367
22.7031	0.33553	17.5326	0.49805
22.7147	0.3517	17.5415	0.48216
22.7263	0.36663	17.5505	0.46667
22.7378	0.37725	17.5594	0.45102
22.7494	0.39038	17.5683	0.4352
22.761	0.40507	17.5773	0.41896
22.7726	0.41761	17.5862	0.40287
22.7842	0.42936	17.5952	0.38682
22.7958	0.44381	17.6041	0.37085
22.8073	0.45416	17.6131	0.3551
22.819	0.46712	17.622	0.33842
22.8305	0.47953	17.6309	0.32315
22.8422	0.49194	17.6399	0.3083
22.8537	0.50299	17.6489	0.2939
22.8653	0.51146	17.6578	0.28008
22.8769	0.52323	17.6668	0.26659
22.8885	0.53159	17.6757	0.25476
22.9001	0.54267	17.6847	0.24607
22.9117	0.54884	17.6936	0.24449
22.9233	0.55917	17.7025	0.24357
22.9349	0.56121	17.7114	0.24691
22.9464	0.5671	17.7204	0.2564
22.9581	0.57284	17.7294	0.26647
22.9697	0.57723	17.7383	0.27746
22.9812	0.58094	17.7472	0.28951
22.9928	0.58078	17.7561	0.30247
23.0044	0.57767	17.7651	0.31495
23.016	0.57835	17.774	0.3306
23.0276	0.57058	17.783	0.34459
23.0391	0.56831	17.7919	0.35889
23.0507	0.56276	17.8008	0.3734
23.0623	0.55619	17.8098	0.38828
23.0739	0.5538	17.8187	0.40416
23.0855	0.54241	17.8277	0.41944
23.0971	0.5368	17.8366	0.43426
23.1087	0.52877	17.8456	0.44902
[truncated: 106,249 more rows]

[truncated: 14 more sheets: Figure 3K, Figure 4C, Figure 4D, Figure 4E, Figure 4H, Figure 4I, Figure 4J, Figure 4K, Figure 4L, Figure 5D, Figure 5F, Figure 6E, Figure 6F, Figure 6G]
